# Supplementary material for: AlphaFold2-based prediction of the co-condensation propensity of proteins
Source: Proc Natl Acad Sci U S A. 2024 Aug 12;121(34):e2315005121. doi: 10.1073/pnas.2315005121 (PMC11348322; doi:10.1073/pnas.2315005121)
Supplement: Supplementary file 2 — Dataset S01 (XLSX) [file pnas.2315005121.sd01.xlsx]

## Sheet: Sheet 1 - Dataset-S1
	gene1	gene2	score	fuzdrop_1	fuzdrop_2	raw_id
0	Q9NYR8	P13164	0.0444866	0.11	0.1	1180000
1	Q9NYR8	A6NNB3	0.0355671	0.11	0.1	1180001
2	Q9NYR8	Q9UL33	0.734037	0.11	0.09	1180002
3	Q9NYR8	P07737	0.543149	0.11	0.1	1180003
4	Q9NYR8	Q19AV6	0.884637	0.11	0.11	1180004
5	Q9NYR8	Q9NPJ8	0.482536	0.11	0.1	1180005
6	Q9NYR8	P02008	0.883454	0.11	0.1	1180006
7	Q9NYR8	O60234	0.83533	0.11	0.1	1180007
8	Q9NYR8	Q8WWX9	0.593723	0.11	0.06	1180008
9	Q9NYR8	H0Y354	0.520043	0.11	0.1	1180009
10	Q9NYR8	Q6L9T8	0.525879	0.11	0.1	1180010
11	Q9NYR8	Q86X60	0.609319	0.11	0.1	1180011
12	Q9NYR8	Q5TYM5	0.388002	0.11	0.1	1180012
13	Q9NYR8	Q8WV19	0.046333	0.11	0.1	1180013
14	Q9NYR8	Q9H5X1	0.59467	0.11	0.1	1180014
15	Q6P2C8	P62328	0.000797486	0.31	0.06	1180015
16	Q6P2C8	P62273	0.0445665	0.31	0.23	1180016
17	Q6P2C8	Q8N5G0	0.114053	0.31	0.15	1180017
18	Q6P2C8	P62857	0.0120061	0.31	0.15	1180018
19	Q6P2C8	P63173	0.660093	0.31	0.19	1180019
20	Q6P2C8	O15239	0.00620387	0.31	0.11	1180020
21	Q6P2C8	Q9BPY8	0.942012	0.31	0.21	1180021
22	Q6P2C8	P33552	0.0510769	0.31	0.2	1180022
23	Q6P2C8	P61165	0.00325633	0.31	0.1	1180023
24	Q6P2C8	P61024	0.0563188	0.31	0.12	1180024
25	Q6P2C8	P29377	0.0581967	0.31	0.18	1180025
26	Q6P2C8	C9J3I9	0.0124888	0.31	0.12	1180026
27	Q6P2C8	Q15843	0.00965299	0.31	0.28	1180027
28	Q6P2C8	Q9P1F3	0.0488309	0.31	0.11	1180028
29	Q6P2C8	Q96FX2	0.00254382	0.31	0.13	1180029
30	Q6P2C8	P60002	0.00406064	0.31	0.14	1180030
31	Q6P2C8	P63220	0.952722	0.31	0.1	1180031
32	Q6P2C8	Q71UM5	0.852805	0.31	0.22	1180032
33	Q6P2C8	Q9BUK0	0.138663	0.31	0.28	1180033
34	Q6P2C8	Q9NU23	0.899506	0.31	0.11	1180034
35	Q6P2C8	Q8N6N7	0.717832	0.31	0.18	1180035
36	Q6P2C8	Q6YFQ2	0.704361	0.31	0.19	1180036
37	Q6P2C8	P59646	0.195756	0.31	0.15	1180037
38	Q6P2C8	Q96FJ2	0.0156992	0.31	0.16	1180038
39	Q6P2C8	P63167	0.0172343	0.31	0.11	1180039
40	Q6P2C8	O75531	0.094823	0.31	0.16	1180040
41	Q6P2C8	Q13015	0.407107	0.31	0.16	1180041
42	Q6P2C8	P06703	0.845642	0.31	0.12	1180042
43	Q6P2C8	O43504	0.334511	0.31	0.13	1180043
44	Q6P2C8	P04271	0.885077	0.31	0.12	1180044
45	Q6P2C8	P61513	0.910112	0.31	0.11	1180045
46	Q6P2C8	A6NNX1	0.948508	0.31	0.12	1180046
47	Q6P2C8	P05109	0.824449	0.31	0.12	1180047
48	Q6P2C8	Q9Y6D0	0.000913191	0.31	0.06	1180048
49	Q6P2C8	P23297	0.772487	0.31	0.19	1180049
50	Q6P2C8	Q9H0Q3	0.000929923	0.31	0.16	1180050
51	Q6P2C8	O95424	0.000115701	0.31	0.21	1180051
52	Q6P2C8	Q56P42	0.629694	0.31	0.12	1180052
53	Q6P2C8	P04080	0.135169	0.31	0.15	1180053
54	Q6P2C8	P01040	0.667665	0.31	0.17	1180054
55	Q6P2C8	Q99584	0.461772	0.31	0.14	1180055
56	Q6P2C8	Q537H7	0.000431654	0.31	0.19	1180056
57	Q6P2C8	P29034	0.154218	0.31	0.15	1180057
58	Q6P2C8	P03901	0.00226406	0.31	0.1	1180058
59	Q6P2C8	P07311	0.0197081	0.31	0.14	1180059
60	Q6P2C8	Q8WXG8	0.857264	0.31	0.11	1180060
61	Q6P2C8	Q8N0T1	0.00237332	0.31	0.14	1180061
62	Q6P2C8	Q86SG5	0.0245589	0.31	0.15	1180062
63	Q6P2C8	P26447	0.740176	0.31	0.16	1180063
64	Q6P2C8	P33764	0.170497	0.31	0.11	1180064
65	Q6P2C8	P31151	0.0185236	0.31	0.15	1180065
66	Q6P2C8	Q3LHN0	0.00709097	0.31	0.22	1180066
67	Q6P2C8	Q96FQ6	0.908459	0.31	0.16	1180067
68	Q6P2C8	P84090	0.916197	0.31	0.11	1180068
69	Q6P2C8	Q9HCY8	0.119153	0.31	0.25	1180069
70	Q6P2C8	P61457	0.0576496	0.31	0.09	1180070
71	Q6P2C8	P10599	0.0296565	0.31	0.09	1180071
72	Q6P2C8	O96015	0.0973042	0.31	0.11	1180072
73	Q6P2C8	P31949	0.0671005	0.31	0.13	1180073
74	Q6P2C8	Q9Y3U8	0.985225	0.31	0.16	1180074
75	Q6P2C8	Q9NR00	0.370415	0.31	0.2	1180075
76	Q6P2C8	Q96B45	0.131654	0.31	0.2	1180076
77	Q6P2C8	Q9BW72	0.01288	0.31	0.13	1180077
78	Q6P2C8	P35754	0.0369439	0.31	0.08	1180078
79	Q6P2C8	Q4VC39	0.0128815	0.31	0.22	1180079
80	Q6P2C8	Q53S33	0.966397	0.31	0.1	1180080
81	Q6P2C8	Q16559	0.91503	0.31	0.22	1180081
82	Q6P2C8	Q9Y2Y1	0.864352	0.31	0.1	1180082
83	Q6P2C8	P0CE72	0.0818669	0.31	0.11	1180083
84	Q6P2C8	P0CE71	0.0711905	0.31	0.12	1180084
85	Q6P2C8	Q96DE5	0.155622	0.31	0.25	1180085
86	Q6P2C8	Q8WUH1	0.0160024	0.31	0.11	1180086
87	Q6P2C8	Q9UBF6	0.00271205	0.31	0.24	1180087
88	Q6P2C8	P61803	0.126177	0.31	0.1	1180088
89	Q6P2C8	O75368	0.96036	0.31	0.21	1180089
90	Q6P2C8	Q7Z6K4	0.0810944	0.31	0.15	1180090
91	Q6P2C8	P56279	0.0418181	0.31	0.14	1180091
92	Q6P2C8	P06702	0.401278	0.31	0.24	1180092
93	Q6P2C8	Q13113	0.000482372	0.31	0.14	1180093
94	Q6P2C8	Q9NZF1	0.0143332	0.31	0.15	1180094
95	Q6P2C8	P14174	0.656211	0.31	0.12	1180095
96	Q6P2C8	P03897	0.00204117	0.31	0.14	1180096
97	Q6P2C8	Q8NFU3	0.0556142	0.31	0.15	1180097
98	Q6P2C8	A2RU14	0.136455	0.31	0.18	1180098
99	Q6P2C8	P62888	0.973312	0.31	0.12	1180099
100	Q6P2C8	Q9BRT3	0.00174914	0.31	0.17	1180100
101	Q6P2C8	Q96KX1	0.493888	0.31	0.11	1180101
102	Q6P2C8	P0CW19	0.559027	0.31	0.2	1180102
103	Q6P2C8	P49207	0.369258	0.31	0.18	1180103
104	Q6P2C8	P60520	0.919413	0.31	0.12	1180104
105	Q6P2C8	P0CW20	0.562113	0.31	0.2	1180105
106	Q6P2C8	Q96BP2	0.903653	0.31	0.14	1180106
107	Q6P2C8	P58546	0.233696	0.31	0.13	1180107
108	Q6P2C8	P61769	0.00757083	0.31	0.11	1180108
109	Q6P2C8	P60866	0.865961	0.31	0.24	1180109
110	Q6P2C8	P62699	0.0189773	0.31	0.13	1180110
111	Q6P2C8	Q9H7C9	0.115697	0.31	0.17	1180111
112	Q6P2C8	O60925	0.968866	0.31	0.21	1180112
113	Q6P2C8	P42766	0.970787	0.31	0.26	1180113
114	Q6P2C8	Q6NVV7	0.0302813	0.31	0.28	1180114
115	Q6P2C8	Q6B9Z1	0.566373	0.31	0.11	1180115
116	Q6P2C8	O95059	0.881756	0.31	0.09	1180116
117	Q6P2C8	Q9NRX4	0.0469066	0.31	0.14	1180117
118	Q6P2C8	P13164	0.00359322	0.31	0.1	1180118
119	Q6P2C8	Q8N9A8	0.665034	0.31	0.11	1180119
120	Q6P2C8	P62318	0.0407914	0.31	0.26	1180120
121	Q6P2C8	Q7Z2F6	0.416363	0.31	0.11	1180121
122	Q6P2C8	P49773	0.837738	0.31	0.13	1180122
123	Q6P2C8	P07148	0.0323709	0.31	0.17	1180123
124	Q6P2C8	O95988	0.00680817	0.31	0.18	1180124
125	Q6P2C8	Q9HBI5	0.652456	0.31	0.27	1180125
126	Q6P2C8	Q5JSQ8	0.0143856	0.31	0.14	1180126
127	Q6P2C8	O60880	0.58614	0.31	0.3	1180127
128	Q6P2C8	P62987	0.983702	0.31	0.14	1180128
129	Q6P2C8	Q9NP84	0.000244416	0.31	0.27	1180129
130	Q6P2C8	O15212	0.578964	0.31	0.26	1180130
131	Q6P2C8	Q15121	0.939879	0.31	0.15	1180131
132	Q6P2C8	Q8N8F7	0.0418611	0.31	0.29	1180132
133	Q6P2C8	Q9H840	0.0548075	0.31	0.11	1180133
134	Q6P2C8	Q8N3F0	0.0197491	0.31	0.16	1180134
135	Q6P2C8	A6NNB3	0.0130113	0.31	0.1	1180135
136	Q6P2C8	P25398	0.997675	0.31	0.16	1180136
137	Q6P2C8	O15540	0.0220417	0.31	0.11	1180137
138	Q6P2C8	Q9BV90	0.540049	0.31	0.13	1180138
139	Q6P2C8	P12104	0.0147894	0.31	0.12	1180139
140	Q6P2C8	O15116	0.918264	0.31	0.18	1180140
141	Q6P2C8	P62847	0.986103	0.31	0.2	1180141
142	Q6P2C8	Q99576	0.479228	0.31	0.3	1180142
143	Q6P2C8	Q96R05	0.060825	0.31	0.14	1180143
144	Q6P2C8	P00167	0.781184	0.31	0.29	1180144
145	Q6P2C8	P09382	0.0763077	0.31	0.14	1180145
146	Q6P2C8	P62910	0.886563	0.31	0.23	1180146
147	Q6P2C8	P09455	0.0613023	0.31	0.11	1180147
148	Q6P2C8	P08708	0.967278	0.31	0.16	1180148
149	Q6P2C8	Q01469	0.261117	0.31	0.12	1180149
150	Q6P2C8	Q9GZY1	0.0636987	0.31	0.11	1180150
151	Q6P2C8	Q5BN46	0.05298	0.31	0.21	1180151
152	Q6P2C8	P0C851	0.0483614	0.31	0.22	1180152
153	Q6P2C8	Q9Y3D3	0.937787	0.31	0.22	1180153
154	Q6P2C8	P46779	0.886516	0.31	0.25	1180154
155	Q6P2C8	P60673	0.270322	0.31	0.16	1180155
156	Q6P2C8	P29373	0.0234385	0.31	0.11	1180156
157	Q6P2C8	Q1L6U9	0.00175432	0.31	0.28	1180157
158	Q6P2C8	Q9NWQ9	0.202671	0.31	0.27	1180158
159	Q6P2C8	P62829	0.309335	0.31	0.22	1180159
160	Q6P2C8	Q9UL33	0.218492	0.31	0.09	1180160
161	Q6P2C8	P07737	0.0606276	0.31	0.1	1180161
162	Q6P2C8	Q19AV6	0.877279	0.31	0.11	1180162
163	Q6P2C8	Q9UKK6	0.399641	0.31	0.11	1180163
164	Q6P2C8	Q69YW2	0.00678892	0.31	0.3	1180164
165	Q6P2C8	Q9NPJ8	0.0668551	0.31	0.1	1180165
166	Q6P2C8	P60983	0.180829	0.31	0.11	1180166
167	Q6P2C8	P02008	0.443291	0.31	0.1	1180167
168	Q6P2C8	P83876	0.924112	0.31	0.13	1180168
169	Q6P2C8	Q14019	0.252155	0.31	0.12	1180169
170	Q6P2C8	O60234	0.212633	0.31	0.1	1180170
171	Q6P2C8	Q9Y547	0.407587	0.31	0.18	1180171
172	Q6P2C8	P09132	0.789244	0.31	0.29	1180172
173	Q6P2C8	Q13503	0.428637	0.31	0.18	1180173
174	Q6P2C8	Q9UI09	0.843035	0.31	0.19	1180174
175	Q6P2C8	Q03393	0.324893	0.31	0.13	1180175
176	Q6P2C8	Q5VUE5	0.0419546	0.31	0.24	1180176
177	Q6P2C8	Q8WWX9	0.0834246	0.31	0.06	1180177
178	Q6P2C8	Q9NZT1	0.822961	0.31	0.16	1180178
179	Q6P2C8	P62249	0.977819	0.31	0.13	1180179
180	Q6P2C8	P62837	0.0663548	0.31	0.16	1180180
181	Q6P2C8	Q5SVJ3	0.045706	0.31	0.17	1180181
182	Q6P2C8	O14603	0.405271	0.31	0.15	1180182
184	Q6P2C8	P51668	0.11737	0.31	0.19	1180184
185	Q6P2C8	Q9Y2X8	0.0611664	0.31	0.17	1180185
186	Q6P2C8	P61077	0.0700996	0.31	0.18	1180186
187	Q6P2C8	Q9BXW4	0.116233	0.31	0.14	1180187
188	Q6P2C8	Q96E14	0.0295424	0.31	0.28	1180188
189	Q6P2C8	Q99735	0.582294	0.31	0.11	1180189
190	Q6P2C8	H0Y354	0.0367787	0.31	0.1	1180190
191	Q6P2C8	Q6L9T8	0.0381269	0.31	0.1	1180191
192	Q6P2C8	P0DP23	0.831288	0.31	0.18	1180192
193	Q6P2C8	Q86X60	0.047504	0.31	0.1	1180193
194	Q6P2C8	Q9NX01	0.155209	0.31	0.14	1180194
195	Q6P2C8	Q5TYM5	0.0189016	0.31	0.1	1180195
196	Q6P2C8	Q15828	0.005358	0.31	0.19	1180196
197	Q6P2C8	Q6P3W2	0.0354626	0.31	0.18	1180197
198	Q6P2C8	Q16873	0.793481	0.31	0.19	1180198
199	Q6P2C8	O14960	0.945868	0.31	0.23	1180199
200	Q6P2C8	P62263	0.977075	0.31	0.31	1180200
201	Q6P2C8	P63146	0.0897199	0.31	0.29	1180201
202	Q6P2C8	P15531	0.114947	0.31	0.18	1180202
203	Q6P2C8	P22392	0.085265	0.31	0.15	1180203
204	Q6P2C8	P49459	0.104664	0.31	0.31	1180204
205	Q6P2C8	Q9NSK7	0.0455691	0.31	0.11	1180205
206	Q6P2C8	P62269	0.983144	0.31	0.13	1180206
207	Q6P2C8	Q9P0P0	0.800137	0.31	0.3	1180207
208	Q6P2C8	O14933	0.851366	0.31	0.15	1180208
209	Q6P2C8	A0A1B0GUS4	0.809993	0.31	0.21	1180209
210	Q6P2C8	Q6UW88	0.00048804	0.31	0.11	1180210
211	Q6P2C8	P68036	0.656314	0.31	0.2	1180211
212	Q6P2C8	Q6IS14	0.96993	0.31	0.28	1180212
213	Q6P2C8	P63241	0.927763	0.31	0.3	1180213
214	Q6P2C8	Q99471	0.593336	0.31	0.12	1180214
215	Q6P2C8	Q86WC6	0.603905	0.31	0.2	1180215
216	Q6P2C8	Q5VZ03	0.0292739	0.31	0.12	1180216
217	Q6P2C8	P62979	0.971326	0.31	0.18	1180217
218	Q6P2C8	A6NNL5	0.0395837	0.31	0.16	1180218
219	Q6P2C8	O95807	0.207209	0.31	0.13	1180219
220	Q6P2C8	Q9UBK9	0.571647	0.31	0.13	1180220
221	Q6P2C8	Q8WVJ2	0.527095	0.31	0.22	1180221
222	Q6P2C8	P62280	0.582933	0.31	0.13	1180222
223	Q6P2C8	P24666	0.397619	0.31	0.12	1180223
224	Q6P2C8	Q7Z713	0.724434	0.31	0.2	1180224
225	Q6P2C8	Q96K17	0.231723	0.31	0.24	1180225
226	Q6P2C8	Q8N5N7	0.455176	0.31	0.22	1180226
227	Q6P2C8	Q8WV19	0.047032	0.31	0.1	1180227
228	Q6P2C8	Q9H5X1	0.137396	0.31	0.1	1180228
229	Q6P2C8	O75293	0.273543	0.31	0.13	1180229
230	Q6P2C8	Q9NWV4	0.0526804	0.31	0.14	1180230
231	Q6P2C8	P53816	0.321189	0.31	0.12	1180231
232	Q6P2C8	Q9BUY7	0.41511	0.31	0.14	1180232
233	Q6P2C8	Q96G61	0.876067	0.31	0.26	1180233
234	Q6P2C8	Q8NFP7	0.314334	0.31	0.31	1180234
235	Q6P2C8	Q96F85	0.227507	0.31	0.14	1180235
236	Q6P2C8	Q9NX18	0.706774	0.31	0.22	1180236
237	Q9P1W9	P62328	0.037665	0.36	0.06	1180237
238	Q9P1W9	P62273	0.745555	0.36	0.23	1180238
239	Q9P1W9	Q8N5G0	0.646407	0.36	0.15	1180239
240	Q9P1W9	P62857	0.451154	0.36	0.15	1180240
241	Q9P1W9	P63173	0.97659	0.36	0.19	1180241
242	Q9P1W9	O15239	0.241327	0.36	0.11	1180242
243	Q9P1W9	Q9BPY8	0.958732	0.36	0.21	1180243
244	Q9P1W9	P33552	0.664553	0.36	0.2	1180244
245	Q9P1W9	P61165	0.13819	0.36	0.1	1180245
246	Q9P1W9	P61024	0.788305	0.36	0.12	1180246
247	Q9P1W9	P29377	0.529336	0.36	0.18	1180247
248	Q9P1W9	C9J3I9	0.295927	0.36	0.12	1180248
249	Q9P1W9	Q15843	0.393198	0.36	0.28	1180249
250	Q9P1W9	Q9P1F3	0.688395	0.36	0.11	1180250
251	Q9P1W9	Q96FX2	0.14121	0.36	0.13	1180251
252	Q9P1W9	P60002	0.201867	0.36	0.14	1180252
253	Q9P1W9	K7EJ46	0.0467543	0.36	0.34	1180253
254	Q9P1W9	P63220	0.983683	0.36	0.1	1180254
255	Q9P1W9	P42677	0.97311	0.36	0.32	1180255
256	Q9P1W9	Q71UM5	0.982598	0.36	0.22	1180256
257	Q9P1W9	Q9BUK0	0.448934	0.36	0.28	1180257
258	Q9P1W9	Q9NU23	0.971337	0.36	0.11	1180258
259	Q9P1W9	Q8N6N7	0.944242	0.36	0.18	1180259
260	Q9P1W9	Q6YFQ2	0.913697	0.36	0.19	1180260
261	Q9P1W9	P59646	0.435689	0.36	0.15	1180261
262	Q9P1W9	Q96FJ2	0.476403	0.36	0.16	1180262
263	Q9P1W9	P63167	0.520154	0.36	0.11	1180263
264	Q9P1W9	O75531	0.80588	0.36	0.16	1180264
265	Q9P1W9	Q13015	0.486698	0.36	0.16	1180265
266	Q9P1W9	P06703	0.928661	0.36	0.12	1180266
267	Q9P1W9	O43504	0.862767	0.36	0.13	1180267
268	Q9P1W9	O00168	0.0682586	0.36	0.31	1180268
269	Q9P1W9	P04271	0.950576	0.36	0.12	1180269
270	Q9P1W9	P61513	0.979849	0.36	0.11	1180270
271	Q9P1W9	A6NNX1	0.970817	0.36	0.12	1180271
272	Q9P1W9	P05109	0.958957	0.36	0.12	1180272
273	Q9P1W9	Q9Y6D0	0.0516882	0.36	0.06	1180273
274	Q9P1W9	P23297	0.912948	0.36	0.19	1180274
275	Q9P1W9	Q9H0Q3	0.0349864	0.36	0.16	1180275
276	Q9P1W9	O95424	0.00491701	0.36	0.21	1180276
277	Q9P1W9	Q56P42	0.743261	0.36	0.12	1180277
278	Q9P1W9	P04080	0.850046	0.36	0.15	1180278
279	Q9P1W9	P01040	0.955933	0.36	0.17	1180279
280	Q9P1W9	Q99584	0.748813	0.36	0.14	1180280
281	Q9P1W9	Q537H7	0.0185959	0.36	0.19	1180281
282	Q9P1W9	P29034	0.814916	0.36	0.15	1180282
283	Q9P1W9	P03901	0.0644048	0.36	0.1	1180283
284	Q9P1W9	P07311	0.505583	0.36	0.14	1180284
285	Q9P1W9	Q8WXG8	0.913632	0.36	0.11	1180285
286	Q9P1W9	Q8N0T1	0.127652	0.36	0.14	1180286
287	Q9P1W9	Q86SG5	0.661046	0.36	0.15	1180287
288	Q9P1W9	P26447	0.928558	0.36	0.16	1180288
289	Q9P1W9	P33764	0.78578	0.36	0.11	1180289
290	Q9P1W9	P31151	0.620855	0.36	0.15	1180290
291	Q9P1W9	Q3LHN0	0.446228	0.36	0.22	1180291
292	Q9P1W9	Q96FQ6	0.950012	0.36	0.16	1180292
293	Q9P1W9	P84090	0.963139	0.36	0.11	1180293
294	Q9P1W9	Q9HCY8	0.600909	0.36	0.25	1180294
295	Q9P1W9	P61457	0.731694	0.36	0.09	1180295
296	Q9P1W9	P10599	0.656893	0.36	0.09	1180296
297	Q9P1W9	O96015	0.479377	0.36	0.11	1180297
298	Q9P1W9	P31949	0.712686	0.36	0.13	1180298
299	Q9P1W9	Q9Y3U8	0.995041	0.36	0.16	1180299
300	Q9P1W9	Q969Q0	0.975786	0.36	0.35	1180300
301	Q9P1W9	Q9NR00	0.755613	0.36	0.2	1180301
302	Q9P1W9	Q96B45	0.187761	0.36	0.2	1180302
303	Q9P1W9	Q9BW72	0.141683	0.36	0.13	1180303
304	Q9P1W9	P35754	0.711683	0.36	0.08	1180304
305	Q9P1W9	Q4VC39	0.0752586	0.36	0.22	1180305
306	Q9P1W9	Q53S33	0.991471	0.36	0.1	1180306
307	Q9P1W9	Q16559	0.913361	0.36	0.22	1180307
308	Q9P1W9	Q9Y2Y1	0.969313	0.36	0.1	1180308
309	Q9P1W9	P0CE72	0.767597	0.36	0.11	1180309
310	Q9P1W9	P0CE71	0.733666	0.36	0.12	1180310
311	Q9P1W9	Q96DE5	0.671199	0.36	0.25	1180311
312	Q9P1W9	Q8WUH1	0.490346	0.36	0.11	1180312
313	Q9P1W9	Q9UBF6	0.140879	0.36	0.24	1180313
314	Q9P1W9	P61803	0.647188	0.36	0.1	1180314
315	Q9P1W9	O75368	0.976651	0.36	0.21	1180315
316	Q9P1W9	Q7Z6K4	0.723302	0.36	0.15	1180316
317	Q9P1W9	P56279	0.448805	0.36	0.14	1180317
318	Q9P1W9	P06702	0.871647	0.36	0.24	1180318
319	Q9P1W9	Q13113	0.0238736	0.36	0.14	1180319
320	Q9P1W9	Q9NZF1	0.551254	0.36	0.15	1180320
321	Q9P1W9	P14174	0.935977	0.36	0.12	1180321
322	Q9P1W9	P03897	0.0404412	0.36	0.14	1180322
323	Q9P1W9	Q8NFU3	0.704011	0.36	0.15	1180323
324	Q9P1W9	A2RU14	0.311971	0.36	0.18	1180324
325	Q9P1W9	P62888	0.985564	0.36	0.12	1180325
326	Q9P1W9	Q9BRT3	0.0751674	0.36	0.17	1180326
327	Q9P1W9	Q9NR33	0.914529	0.36	0.35	1180327
328	Q9P1W9	Q96KX1	0.717585	0.36	0.11	1180328
329	Q9P1W9	P0CW19	0.820046	0.36	0.2	1180329
330	Q9P1W9	P49207	0.857678	0.36	0.18	1180330
331	Q9P1W9	P60520	0.969406	0.36	0.12	1180331
332	Q9P1W9	P0CW20	0.819673	0.36	0.2	1180332
333	Q9P1W9	Q96BP2	0.951623	0.36	0.14	1180333
334	Q9P1W9	P58546	0.863372	0.36	0.13	1180334
335	Q9P1W9	P61769	0.225125	0.36	0.11	1180335
336	Q9P1W9	P60866	0.984935	0.36	0.24	1180336
337	Q9P1W9	P62699	0.518072	0.36	0.13	1180337
338	Q9P1W9	Q9H7C9	0.783332	0.36	0.17	1180338
339	Q9P1W9	O60925	0.963099	0.36	0.21	1180339
340	Q9P1W9	P42766	0.987894	0.36	0.26	1180340
341	Q9P1W9	Q6NVV7	0.633232	0.36	0.28	1180341
342	Q9P1W9	Q6B9Z1	0.820021	0.36	0.11	1180342
343	Q9P1W9	O95059	0.946638	0.36	0.09	1180343
344	Q9P1W9	O14737	0.923285	0.36	0.34	1180344
345	Q9P1W9	Q9NRX4	0.633781	0.36	0.14	1180345
346	Q9P1W9	P13164	0.0651898	0.36	0.1	1180346
347	Q9P1W9	Q8N9A8	0.842635	0.36	0.11	1180347
348	Q9P1W9	P62318	0.709404	0.36	0.26	1180348
349	Q9P1W9	Q7Z2F6	0.606441	0.36	0.11	1180349
350	Q9P1W9	P49773	0.956178	0.36	0.13	1180350
351	Q9P1W9	P07148	0.474593	0.36	0.17	1180351
352	Q9P1W9	O95988	0.210324	0.36	0.18	1180352
353	Q9P1W9	Q9HBI5	0.508351	0.36	0.27	1180353
354	Q9P1W9	Q5JSQ8	0.521363	0.36	0.14	1180354
355	Q9P1W9	O60880	0.930185	0.36	0.3	1180355
356	Q9P1W9	P62987	0.988955	0.36	0.14	1180356
357	Q9P1W9	Q9NP84	0.0058266	0.36	0.27	1180357
358	Q9P1W9	O15212	0.825442	0.36	0.26	1180358
359	Q9P1W9	Q15121	0.964624	0.36	0.15	1180359
360	Q9P1W9	Q8N8F7	0.122186	0.36	0.29	1180360
361	Q9P1W9	Q9H840	0.727376	0.36	0.11	1180361
362	Q9P1W9	Q8N3F0	0.442601	0.36	0.16	1180362
363	Q9P1W9	A6NNB3	0.0519672	0.36	0.1	1180363
364	Q9P1W9	P25398	0.998456	0.36	0.16	1180364
365	Q9P1W9	O15540	0.515221	0.36	0.11	1180365
366	Q9P1W9	Q9BV90	0.759114	0.36	0.13	1180366
367	Q9P1W9	P12104	0.434224	0.36	0.12	1180367
368	Q9P1W9	O15116	0.975668	0.36	0.18	1180368
369	Q9P1W9	P62847	0.994256	0.36	0.2	1180369
370	Q9P1W9	Q99576	0.459412	0.36	0.3	1180370
371	Q9P1W9	Q96R05	0.649183	0.36	0.14	1180371
372	Q9P1W9	P00167	0.889085	0.36	0.29	1180372
373	Q9P1W9	P09382	0.770281	0.36	0.14	1180373
374	Q9P1W9	P62910	0.979285	0.36	0.23	1180374
375	Q9P1W9	P09455	0.704546	0.36	0.11	1180375
376	Q9P1W9	P08708	0.980289	0.36	0.16	1180376
377	Q9P1W9	Q01469	0.804601	0.36	0.12	1180377
378	Q9P1W9	Q9GZY1	0.0899686	0.36	0.11	1180378
379	Q9P1W9	Q5BN46	0.715256	0.36	0.21	1180379
380	Q9P1W9	P0C851	0.245618	0.36	0.22	1180380
381	Q9P1W9	Q9Y3D3	0.970096	0.36	0.22	1180381
382	Q9P1W9	P46779	0.977464	0.36	0.25	1180382
383	Q9P1W9	P60673	0.847656	0.36	0.16	1180383
384	Q9P1W9	P29373	0.553032	0.36	0.11	1180384
385	Q9P1W9	Q1L6U9	0.0809651	0.36	0.28	1180385
386	Q9P1W9	Q9NWQ9	0.687815	0.36	0.27	1180386
387	Q9P1W9	P62829	0.952314	0.36	0.22	1180387
388	Q9P1W9	Q9UL33	0.81546	0.36	0.09	1180388
389	Q9P1W9	P07737	0.686428	0.36	0.1	1180389
390	Q9P1W9	Q19AV6	0.916872	0.36	0.11	1180390
391	Q9P1W9	Q9UKK6	0.850713	0.36	0.11	1180391
392	Q9P1W9	Q69YW2	0.0496804	0.36	0.3	1180392
393	Q9P1W9	Q9NPJ8	0.63671	0.36	0.1	1180393
394	Q9P1W9	P60983	0.86526	0.36	0.11	1180394
395	Q9P1W9	P02008	0.905671	0.36	0.1	1180395
396	Q9P1W9	P83876	0.985831	0.36	0.13	1180396
397	Q9P1W9	Q14019	0.780939	0.36	0.12	1180397
398	Q9P1W9	O60234	0.886449	0.36	0.1	1180398
399	Q9P1W9	Q9Y547	0.876284	0.36	0.18	1180399
400	Q9P1W9	P09132	0.981601	0.36	0.29	1180400
401	Q9P1W9	Q13503	0.365505	0.36	0.18	1180401
402	Q9P1W9	Q9UI09	0.957271	0.36	0.19	1180402
403	Q9P1W9	Q03393	0.885005	0.36	0.13	1180403
404	Q9P1W9	Q5VUE5	0.682335	0.36	0.24	1180404
405	Q9P1W9	Q8WWX9	0.784732	0.36	0.06	1180405
406	Q9P1W9	Q9NZT1	0.857982	0.36	0.16	1180406
407	Q9P1W9	P62249	0.996551	0.36	0.13	1180407
408	Q9P1W9	P62837	0.691702	0.36	0.16	1180408
409	Q9P1W9	Q5SVJ3	0.523148	0.36	0.17	1180409
410	Q9P1W9	O14603	0.86401	0.36	0.15	1180410
412	Q9P1W9	P51668	0.787556	0.36	0.19	1180412
413	Q9P1W9	Q9Y2X8	0.659848	0.36	0.17	1180413
414	Q9P1W9	P61077	0.734678	0.36	0.18	1180414
415	Q9P1W9	Q9BXW4	0.708092	0.36	0.14	1180415
416	Q9P1W9	Q96E14	0.627679	0.36	0.28	1180416
417	Q9P1W9	Q99735	0.763841	0.36	0.11	1180417
418	Q9P1W9	P46776	0.800577	0.36	0.36	1180418
419	Q9P1W9	H0Y354	0.713091	0.36	0.1	1180419
420	Q9P1W9	Q6L9T8	0.737889	0.36	0.1	1180420
421	Q9P1W9	P0DP23	0.842673	0.36	0.18	1180421
422	Q9P1W9	Q86X60	0.756205	0.36	0.1	1180422
423	Q9P1W9	Q9NX01	0.890556	0.36	0.14	1180423
424	Q9P1W9	Q5TYM5	0.609509	0.36	0.1	1180424
425	Q9P1W9	Q15828	0.1829	0.36	0.19	1180425
426	Q9P1W9	Q6P3W2	0.157244	0.36	0.18	1180426
427	Q9P1W9	Q16873	0.770666	0.36	0.19	1180427
428	Q9P1W9	O14960	0.980977	0.36	0.23	1180428
429	Q9P1W9	P62263	0.996555	0.36	0.31	1180429
430	Q9P1W9	P63146	0.774321	0.36	0.29	1180430
431	Q9P1W9	P15531	0.768281	0.36	0.18	1180431
432	Q9P1W9	P22392	0.638271	0.36	0.15	1180432
433	Q9P1W9	P49459	0.802483	0.36	0.31	1180433
434	Q9P1W9	Q9NSK7	0.0462789	0.36	0.11	1180434
435	Q9P1W9	P62269	0.994531	0.36	0.13	1180435
436	Q9P1W9	Q9P0P0	0.864611	0.36	0.3	1180436
437	Q9P1W9	O14933	0.941524	0.36	0.15	1180437
438	Q9P1W9	A0A1B0GUS4	0.943711	0.36	0.21	1180438
439	Q9P1W9	P00441	0.835064	0.36	0.35	1180439
440	Q9P1W9	Q6UW88	0.0118862	0.36	0.11	1180440
441	Q9P1W9	P68036	0.923911	0.36	0.2	1180441
442	Q9P1W9	Q6IS14	0.994386	0.36	0.28	1180442
443	Q9P1W9	P63241	0.993424	0.36	0.3	1180443
444	Q9P1W9	Q99471	0.797522	0.36	0.12	1180444
445	Q9P1W9	Q86WC6	0.879143	0.36	0.2	1180445
446	Q9P1W9	Q5VZ03	0.556968	0.36	0.12	1180446
447	Q9P1W9	P62979	0.992538	0.36	0.18	1180447
448	Q9P1W9	A6NNL5	0.508769	0.36	0.16	1180448
449	Q9P1W9	O95807	0.685758	0.36	0.13	1180449
450	Q9P1W9	Q9UBK9	0.704932	0.36	0.13	1180450
451	Q9P1W9	Q8WVJ2	0.876874	0.36	0.22	1180451
452	Q9P1W9	P62280	0.973944	0.36	0.13	1180452
453	Q9P1W9	P24666	0.861544	0.36	0.12	1180453
454	Q9P1W9	Q7Z713	0.848535	0.36	0.2	1180454
455	Q9P1W9	Q96K17	0.900654	0.36	0.24	1180455
456	Q9P1W9	Q8N5N7	0.971444	0.36	0.22	1180456
457	Q9P1W9	Q8WV19	0.0506446	0.36	0.1	1180457
458	Q9P1W9	P46778	0.937007	0.36	0.36	1180458
459	Q9P1W9	Q9H5X1	0.721223	0.36	0.1	1180459
460	Q9P1W9	O75293	0.641359	0.36	0.13	1180460
461	Q9P1W9	Q9NWV4	0.670158	0.36	0.14	1180461
462	Q9P1W9	P53816	0.855908	0.36	0.12	1180462
463	Q9P1W9	Q9Y3D0	0.948698	0.36	0.32	1180463
464	Q9P1W9	Q9BUY7	0.840656	0.36	0.14	1180464
465	Q9P1W9	Q96G61	0.975345	0.36	0.26	1180465
466	Q9P1W9	Q8NFP7	0.91095	0.36	0.31	1180466
467	Q9P1W9	Q96F85	0.896317	0.36	0.14	1180467
468	Q9P1W9	Q9NX18	0.978306	0.36	0.22	1180468
469	Q6UXL0	P62328	0.00045569	0.11	0.06	1180469
470	Q6UXL0	O15239	0.00369239	0.11	0.11	1180470
471	Q6UXL0	P61165	0.00287259	0.11	0.1	1180471
472	Q6UXL0	P63220	0.514541	0.11	0.1	1180472
473	Q6UXL0	Q9NU23	0.389162	0.11	0.11	1180473
474	Q6UXL0	P61513	0.457631	0.11	0.11	1180474
475	Q6UXL0	Q9Y6D0	0.00133734	0.11	0.06	1180475
476	Q6UXL0	P03901	0.00392029	0.11	0.1	1180476
477	Q6UXL0	Q8WXG8	0.277734	0.11	0.11	1180477
478	Q6UXL0	P33764	0.0461535	0.11	0.11	1180478
479	Q6UXL0	P61457	0.0329493	0.11	0.09	1180479
480	Q6UXL0	P10599	0.020719	0.11	0.09	1180480
481	Q6UXL0	P35754	0.0245094	0.11	0.08	1180481
482	Q6UXL0	Q53S33	0.732098	0.11	0.1	1180482
483	Q6UXL0	Q9Y2Y1	0.302135	0.11	0.1	1180483
484	Q6UXL0	P0CE72	0.0492723	0.11	0.11	1180484
485	Q6UXL0	P61803	0.0496703	0.11	0.1	1180485
486	Q6UXL0	O95059	0.445767	0.11	0.09	1180486
487	Q6UXL0	P13164	0.00462275	0.11	0.1	1180487
488	Q6UXL0	Q7Z2F6	0.0634064	0.11	0.11	1180488
489	Q6UXL0	A6NNB3	0.00562828	0.11	0.1	1180489
490	Q6UXL0	P09455	0.0409973	0.11	0.11	1180490
491	Q6UXL0	Q9GZY1	0.0120441	0.11	0.11	1180491
492	Q6UXL0	Q9UL33	0.055518	0.11	0.09	1180492
493	Q6UXL0	P07737	0.0437205	0.11	0.1	1180493
494	Q6UXL0	Q19AV6	0.473582	0.11	0.11	1180494
495	Q6UXL0	Q9UKK6	0.107413	0.11	0.11	1180495
496	Q6UXL0	Q9NPJ8	0.0281635	0.11	0.1	1180496
497	Q6UXL0	P02008	0.255754	0.11	0.1	1180497
498	Q6UXL0	O60234	0.0740634	0.11	0.1	1180498
499	Q6UXL0	Q8WWX9	0.0449199	0.11	0.06	1180499
500	Q6UXL0	Q99735	0.232634	0.11	0.11	1180500
501	Q6UXL0	H0Y354	0.0254617	0.11	0.1	1180501
502	Q6UXL0	Q6L9T8	0.0269865	0.11	0.1	1180502
503	Q6UXL0	Q86X60	0.0348904	0.11	0.1	1180503
504	Q6UXL0	Q5TYM5	0.0224009	0.11	0.1	1180504
505	Q6UXL0	Q8WV19	0.0107212	0.11	0.1	1180505
506	Q6UXL0	Q9H5X1	0.0892567	0.11	0.1	1180506
507	P22748	P62328	0.00393252	0.38	0.06	1180507
508	P22748	P62273	0.0963497	0.38	0.23	1180508
509	P22748	Q8N5G0	0.0915878	0.38	0.15	1180509
510	P22748	P62857	0.0715809	0.38	0.15	1180510
511	P22748	P63173	0.571458	0.38	0.19	1180511
512	P22748	O15239	0.0373248	0.38	0.11	1180512
513	P22748	Q9BPY8	0.41168	0.38	0.21	1180513
514	P22748	P33552	0.104067	0.38	0.2	1180514
515	P22748	P61165	0.0282585	0.38	0.1	1180515
516	P22748	P61024	0.165258	0.38	0.12	1180516
517	P22748	P29377	0.0662534	0.38	0.18	1180517
518	P22748	C9J3I9	0.047947	0.38	0.12	1180518
519	P22748	Q15843	0.0716614	0.38	0.28	1180519
520	P22748	Q9P1F3	0.126101	0.38	0.11	1180520
521	P22748	Q96FX2	0.0260387	0.38	0.13	1180521
522	P22748	P60002	0.0396601	0.38	0.14	1180522
523	P22748	K7EJ46	0.00913121	0.38	0.34	1180523
524	P22748	P63220	0.642855	0.38	0.1	1180524
525	P22748	P42677	0.556639	0.38	0.32	1180525
526	P22748	Q71UM5	0.630045	0.38	0.22	1180526
527	P22748	Q9BUK0	0.0573775	0.38	0.28	1180527
528	P22748	Q9NU23	0.562112	0.38	0.11	1180528
529	P22748	Q8N6N7	0.51749	0.38	0.18	1180529
530	P22748	Q6YFQ2	0.339522	0.38	0.19	1180530
531	P22748	P59646	0.0472463	0.38	0.15	1180531
532	P22748	Q96FJ2	0.0997806	0.38	0.16	1180532
533	P22748	P63167	0.121327	0.38	0.11	1180533
534	P22748	O75531	0.236586	0.38	0.16	1180534
535	P22748	Q13015	0.0629897	0.38	0.16	1180535
536	P22748	P06703	0.343263	0.38	0.12	1180536
537	P22748	O43504	0.263201	0.38	0.13	1180537
538	P22748	O00168	0.00949215	0.38	0.31	1180538
539	P22748	P04271	0.410905	0.38	0.12	1180539
540	P22748	P61513	0.648175	0.38	0.11	1180540
541	P22748	A6NNX1	0.546017	0.38	0.12	1180541
542	P22748	P05109	0.450298	0.38	0.12	1180542
543	P22748	Q9Y6D0	0.0106565	0.38	0.06	1180543
544	P22748	P23297	0.285471	0.38	0.19	1180544
545	P22748	Q9H0Q3	0.00712219	0.38	0.16	1180545
546	P22748	O95424	0.00148066	0.38	0.21	1180546
547	P22748	C9JLW8	0.466505	0.38	0.38	1180547
548	P22748	Q56P42	0.113428	0.38	0.12	1180548
549	P22748	P04080	0.282321	0.38	0.15	1180549
550	P22748	P01040	0.489204	0.38	0.17	1180550
551	P22748	Q99584	0.132315	0.38	0.14	1180551
552	P22748	Q537H7	0.00518118	0.38	0.19	1180552
553	P22748	P29034	0.215747	0.38	0.15	1180553
554	P22748	P03901	0.0167468	0.38	0.1	1180554
555	P22748	P07311	0.11462	0.38	0.14	1180555
556	P22748	Q8WXG8	0.297768	0.38	0.11	1180556
557	P22748	Q8N0T1	0.0262096	0.38	0.14	1180557
558	P22748	Q86SG5	0.183818	0.38	0.15	1180558
559	P22748	P26447	0.364646	0.38	0.16	1180559
560	P22748	P33764	0.194979	0.38	0.11	1180560
561	P22748	P31151	0.154372	0.38	0.15	1180561
562	P22748	Q3LHN0	0.0641842	0.38	0.22	1180562
563	P22748	Q96FQ6	0.437727	0.38	0.16	1180563
564	P22748	P84090	0.571085	0.38	0.11	1180564
565	P22748	Q9HCY8	0.092045	0.38	0.25	1180565
566	P22748	P61457	0.195444	0.38	0.09	1180566
567	P22748	P10599	0.192226	0.38	0.09	1180567
568	P22748	O96015	0.100054	0.38	0.11	1180568
569	P22748	P31949	0.184976	0.38	0.13	1180569
570	P22748	Q9Y3U8	0.897812	0.38	0.16	1180570
571	P22748	Q969Q0	0.640839	0.38	0.35	1180571
572	P22748	Q9NR00	0.219911	0.38	0.2	1180572
573	P22748	Q96B45	0.0327	0.38	0.2	1180573
574	P22748	P83881	0.523593	0.38	0.38	1180574
575	P22748	Q9BW72	0.0168917	0.38	0.13	1180575
576	P22748	P35754	0.218825	0.38	0.08	1180576
577	P22748	Q4VC39	0.0116012	0.38	0.22	1180577
578	P22748	Q53S33	0.842497	0.38	0.1	1180578
579	P22748	Q16559	0.360589	0.38	0.22	1180579
580	P22748	Q9Y2Y1	0.641425	0.38	0.1	1180580
581	P22748	P0CE72	0.260264	0.38	0.11	1180581
582	P22748	P0CE71	0.227718	0.38	0.12	1180582
583	P22748	Q96DE5	0.156136	0.38	0.25	1180583
584	P22748	Q8WUH1	0.112884	0.38	0.11	1180584
585	P22748	Q9UBF6	0.0368912	0.38	0.24	1180585
586	P22748	P61803	0.219395	0.38	0.1	1180586
587	P22748	O75368	0.660456	0.38	0.21	1180587
588	P22748	Q7Z6K4	0.20449	0.38	0.15	1180588
589	P22748	P56279	0.0978597	0.38	0.14	1180589
590	P22748	P06702	0.335936	0.38	0.24	1180590
591	P22748	Q13113	0.00626409	0.38	0.14	1180591
592	P22748	Q9NZF1	0.165268	0.38	0.15	1180592
593	P22748	P14174	0.481495	0.38	0.12	1180593
594	P22748	P03897	0.0135063	0.38	0.14	1180594
595	P22748	Q8NFU3	0.225945	0.38	0.15	1180595
596	P22748	A2RU14	0.0520239	0.38	0.18	1180596
597	P22748	P62888	0.797358	0.38	0.12	1180597
598	P22748	Q9BRT3	0.0210647	0.38	0.17	1180598
599	P22748	Q9NR33	0.512648	0.38	0.35	1180599
600	P22748	Q96KX1	0.157888	0.38	0.11	1180600
601	P22748	P0CW19	0.249949	0.38	0.2	1180601
602	P22748	P49207	0.383978	0.38	0.18	1180602
603	P22748	P60520	0.597119	0.38	0.12	1180603
604	P22748	P0CW20	0.247822	0.38	0.2	1180604
605	P22748	Q96BP2	0.554136	0.38	0.14	1180605
606	P22748	P58546	0.426768	0.38	0.13	1180606
607	P22748	P61769	0.0501757	0.38	0.11	1180607
608	P22748	P60866	0.823221	0.38	0.24	1180608
609	P22748	P62699	0.118874	0.38	0.13	1180609
610	P22748	Q9H7C9	0.319773	0.38	0.17	1180610
611	P22748	O60925	0.683509	0.38	0.21	1180611
612	P22748	P42766	0.833963	0.38	0.26	1180612
613	P22748	Q6NVV7	0.181614	0.38	0.28	1180613
614	P22748	Q6B9Z1	0.310093	0.38	0.11	1180614
615	P22748	O95059	0.536769	0.38	0.09	1180615
616	P22748	O14737	0.425102	0.38	0.34	1180616
617	P22748	Q9NRX4	0.207669	0.38	0.14	1180617
618	P22748	P13164	0.0122019	0.38	0.1	1180618
619	P22748	Q8N9A8	0.337992	0.38	0.11	1180619
620	P22748	P62318	0.217136	0.38	0.26	1180620
621	P22748	Q7Z2F6	0.106914	0.38	0.11	1180621
622	P22748	P49773	0.601191	0.38	0.13	1180622
623	P22748	P07148	0.132023	0.38	0.17	1180623
624	P22748	O95988	0.0424612	0.38	0.18	1180624
625	P22748	Q9HBI5	0.101525	0.38	0.27	1180625
626	P22748	Q5JSQ8	0.138401	0.38	0.14	1180626
627	P22748	O60880	0.438679	0.38	0.3	1180627
628	P22748	P62987	0.847982	0.38	0.14	1180628
629	P22748	Q9NP84	0.00276265	0.38	0.27	1180629
630	P22748	O15212	0.395007	0.38	0.26	1180630
631	P22748	Q15121	0.688141	0.38	0.15	1180631
632	P22748	Q8N8F7	0.0211596	0.38	0.29	1180632
633	P22748	Q9H840	0.267359	0.38	0.11	1180633
634	P22748	Q8N3F0	0.139406	0.38	0.16	1180634
635	P22748	A6NNB3	0.00828562	0.38	0.1	1180635
636	P22748	P25398	0.982636	0.38	0.16	1180636
637	P22748	O15540	0.151741	0.38	0.11	1180637
638	P22748	Q9BV90	0.234039	0.38	0.13	1180638
639	P22748	P12104	0.120432	0.38	0.12	1180639
640	P22748	O15116	0.709643	0.38	0.18	1180640
641	P22748	P62847	0.918432	0.38	0.2	1180641
642	P22748	Q99576	0.0797598	0.38	0.3	1180642
643	P22748	Q96R05	0.180548	0.38	0.14	1180643
644	P22748	P00167	0.33852	0.38	0.29	1180644
645	P22748	P09382	0.296959	0.38	0.14	1180645
646	P22748	P62910	0.809762	0.38	0.23	1180646
647	P22748	P09455	0.23001	0.38	0.11	1180647
648	P22748	P08708	0.810087	0.38	0.16	1180648
649	P22748	Q01469	0.369646	0.38	0.12	1180649
650	P22748	Q9GZY1	0.00838523	0.38	0.11	1180650
651	P22748	Q86WX3	0.144233	0.38	0.37	1180651
652	P22748	Q5BN46	0.232877	0.38	0.21	1180652
653	P22748	P0C851	0.0636519	0.38	0.22	1180653
654	P22748	Q9Y3D3	0.734323	0.38	0.22	1180654
655	P22748	P46779	0.776958	0.38	0.25	1180655
656	P22748	P60673	0.422589	0.38	0.16	1180656
657	P22748	P29373	0.159952	0.38	0.11	1180657
658	P22748	Q1L6U9	0.0215914	0.38	0.28	1180658
659	P22748	Q9NWQ9	0.240717	0.38	0.27	1180659
660	P22748	P62829	0.760184	0.38	0.22	1180660
661	P22748	Q9UL33	0.291342	0.38	0.09	1180661
662	P22748	P07737	0.280279	0.38	0.1	1180662
663	P22748	Q19AV6	0.521963	0.38	0.11	1180663
664	P22748	Q9UKK6	0.379276	0.38	0.11	1180664
665	P22748	Q69YW2	0.00920865	0.38	0.3	1180665
666	P22748	Q9NPJ8	0.184728	0.38	0.1	1180666
667	P22748	P60983	0.432153	0.38	0.11	1180667
668	P22748	P02008	0.603953	0.38	0.1	1180668
669	P22748	P83876	0.844129	0.38	0.13	1180669
670	P22748	Q14019	0.363141	0.38	0.12	1180670
671	P22748	O60234	0.437565	0.38	0.1	1180671
672	P22748	P62266	0.907459	0.38	0.37	1180672
673	P22748	Q9Y547	0.408933	0.38	0.18	1180673
674	P22748	P09132	0.869072	0.38	0.29	1180674
675	P22748	Q13503	0.0852697	0.38	0.18	1180675
676	P22748	Q9UI09	0.654545	0.38	0.19	1180676
677	P22748	Q03393	0.518471	0.38	0.13	1180677
678	P22748	Q5VUE5	0.279692	0.38	0.24	1180678
679	P22748	Q8WWX9	0.316033	0.38	0.06	1180679
680	P22748	Q9NZT1	0.397477	0.38	0.16	1180680
681	P22748	P62249	0.96912	0.38	0.13	1180681
682	P22748	P62837	0.344506	0.38	0.16	1180682
683	P22748	Q5SVJ3	0.105858	0.38	0.17	1180683
684	P22748	O14603	0.343702	0.38	0.15	1180684
686	P22748	P51668	0.443213	0.38	0.19	1180686
687	P22748	Q9Y2X8	0.319375	0.38	0.17	1180687
688	P22748	P61077	0.373765	0.38	0.18	1180688
689	P22748	Q9BXW4	0.274296	0.38	0.14	1180689
690	P22748	Q96E14	0.215141	0.38	0.28	1180690
691	P22748	Q99735	0.368529	0.38	0.11	1180691
692	P22748	P46776	0.423693	0.38	0.36	1180692
693	P22748	H0Y354	0.243882	0.38	0.1	1180693
694	P22748	Q6L9T8	0.290263	0.38	0.1	1180694
695	P22748	P0DP23	0.365012	0.38	0.18	1180695
696	P22748	Q86X60	0.287952	0.38	0.1	1180696
697	P22748	Q9NX01	0.565707	0.38	0.14	1180697
698	P22748	Q5TYM5	0.204542	0.38	0.1	1180698
699	P22748	Q15828	0.0549718	0.38	0.19	1180699
700	P22748	Q6P3W2	0.0398025	0.38	0.18	1180700
701	P22748	Q16873	0.377696	0.38	0.19	1180701
702	P22748	O14960	0.793406	0.38	0.23	1180702
703	P22748	P62263	0.964125	0.38	0.31	1180703
704	P22748	P63146	0.407408	0.38	0.29	1180704
705	P22748	P15531	0.368059	0.38	0.18	1180705
706	P22748	P22392	0.250181	0.38	0.15	1180706
707	P22748	P49459	0.431551	0.38	0.31	1180707
708	P22748	Q9NSK7	0.00719087	0.38	0.11	1180708
709	P22748	P62269	0.948174	0.38	0.13	1180709
710	P22748	Q9P0P0	0.429076	0.38	0.3	1180710
711	P22748	O14933	0.630034	0.38	0.15	1180711
712	P22748	A0A1B0GUS4	0.647117	0.38	0.21	1180712
713	P22748	P00441	0.445723	0.38	0.35	1180713
714	P22748	Q6UW88	0.00617789	0.38	0.11	1180714
715	P22748	P68036	0.591418	0.38	0.2	1180715
716	P22748	Q6IS14	0.942285	0.38	0.28	1180716
717	P22748	P63241	0.931059	0.38	0.3	1180717
718	P22748	Q99471	0.354772	0.38	0.12	1180718
719	P22748	Q86WC6	0.490909	0.38	0.2	1180719
720	P22748	Q5VZ03	0.226784	0.38	0.12	1180720
721	P22748	P62979	0.942164	0.38	0.18	1180721
722	P22748	A6NNL5	0.161095	0.38	0.16	1180722
723	P22748	O95807	0.316729	0.38	0.13	1180723
724	P22748	Q9UBK9	0.311092	0.38	0.13	1180724
725	P22748	P11441	0.4603	0.38	0.38	1180725
726	P22748	Q8WVJ2	0.459339	0.38	0.22	1180726
727	P22748	P62280	0.836743	0.38	0.13	1180727
728	P22748	P24666	0.49257	0.38	0.12	1180728
729	P22748	Q7Z713	0.425422	0.38	0.2	1180729
730	P22748	Q96K17	0.526264	0.38	0.24	1180730
731	P22748	Q8N5N7	0.86767	0.38	0.22	1180731
732	P22748	Q8WV19	0.00804258	0.38	0.1	1180732
733	P22748	P46778	0.761804	0.38	0.36	1180733
734	P22748	Q9H5X1	0.33122	0.38	0.1	1180734
735	P22748	O75293	0.249479	0.38	0.13	1180735
736	P22748	Q9NWV4	0.223661	0.38	0.14	1180736
737	P22748	P53816	0.405023	0.38	0.12	1180737
738	P22748	Q9Y3D0	0.712011	0.38	0.32	1180738
739	P22748	Q9BUY7	0.428349	0.38	0.14	1180739
740	P22748	Q96G61	0.790387	0.38	0.26	1180740
741	P22748	Q8NFP7	0.598551	0.38	0.31	1180741
742	P22748	Q96F85	0.528207	0.38	0.14	1180742
743	P22748	Q9NX18	0.875887	0.38	0.22	1180743
744	Q6IFH4	P62328	0.000244363	0.11	0.06	1180744
745	Q6IFH4	P61165	0.00110129	0.11	0.1	1180745
746	Q6IFH4	P63220	0.72067	0.11	0.1	1180746
747	Q6IFH4	P61513	0.614525	0.11	0.11	1180747
748	Q6IFH4	Q9Y6D0	0.000333343	0.11	0.06	1180748
749	Q6IFH4	P03901	0.000967525	0.11	0.1	1180749
750	Q6IFH4	Q8WXG8	0.514727	0.11	0.11	1180750
751	Q6IFH4	P33764	0.0846895	0.11	0.11	1180751
752	Q6IFH4	P61457	0.016501	0.11	0.09	1180752
753	Q6IFH4	P10599	0.0101069	0.11	0.09	1180753
754	Q6IFH4	P35754	0.017683	0.11	0.08	1180754
755	Q6IFH4	Q53S33	0.772949	0.11	0.1	1180755
756	Q6IFH4	Q9Y2Y1	0.270286	0.11	0.1	1180756
757	Q6IFH4	P61803	0.0396998	0.11	0.1	1180757
758	Q6IFH4	O95059	0.415187	0.11	0.09	1180758
759	Q6IFH4	P13164	0.000754088	0.11	0.1	1180759
760	Q6IFH4	A6NNB3	0.00187806	0.11	0.1	1180760
761	Q6IFH4	P09455	0.0208498	0.11	0.11	1180761
762	Q6IFH4	Q9GZY1	0.0105533	0.11	0.11	1180762
763	Q6IFH4	Q9UL33	0.0460265	0.11	0.09	1180763
764	Q6IFH4	P07737	0.0189356	0.11	0.1	1180764
765	Q6IFH4	Q19AV6	0.438912	0.11	0.11	1180765
766	Q6IFH4	Q9NPJ8	0.0210606	0.11	0.1	1180766
767	Q6IFH4	P02008	0.172037	0.11	0.1	1180767
768	Q6IFH4	O60234	0.0867818	0.11	0.1	1180768
769	Q6IFH4	Q8WWX9	0.0164455	0.11	0.06	1180769
770	Q6IFH4	H0Y354	0.013405	0.11	0.1	1180770
771	Q6IFH4	Q6L9T8	0.011641	0.11	0.1	1180771
772	Q6IFH4	Q86X60	0.0224848	0.11	0.1	1180772
773	Q6IFH4	Q5TYM5	0.00673499	0.11	0.1	1180773
774	Q6IFH4	Q8WV19	0.0120672	0.11	0.1	1180774
775	Q6IFH4	Q9H5X1	0.0243411	0.11	0.1	1180775
776	P55916	P62328	3.0018e-05	0.12	0.06	1180776
777	P55916	O15239	0.000191061	0.12	0.11	1180777
778	P55916	P61165	6.19774e-05	0.12	0.1	1180778
779	P55916	Q9P1F3	0.00174814	0.12	0.11	1180779
780	P55916	P63220	0.846825	0.12	0.1	1180780
781	P55916	Q9NU23	0.346679	0.12	0.11	1180781
782	P55916	P63167	0.00026615	0.12	0.11	1180782
783	P55916	P61513	0.228479	0.12	0.11	1180783
784	P55916	Q9Y6D0	4.68646e-05	0.12	0.06	1180784
785	P55916	P03901	6.72949e-05	0.12	0.1	1180785
786	P55916	Q8WXG8	0.690907	0.12	0.11	1180786
787	P55916	P33764	0.00366178	0.12	0.11	1180787
788	P55916	P84090	0.564602	0.12	0.11	1180788
789	P55916	P61457	0.000859342	0.12	0.09	1180789
790	P55916	P10599	0.000309499	0.12	0.09	1180790
791	P55916	O96015	0.0117349	0.12	0.11	1180791
792	P55916	P35754	0.000385484	0.12	0.08	1180792
793	P55916	Q53S33	0.847043	0.12	0.1	1180793
794	P55916	Q9Y2Y1	0.800344	0.12	0.1	1180794
795	P55916	P0CE72	0.00448893	0.12	0.11	1180795
796	P55916	Q8WUH1	0.000300927	0.12	0.11	1180796
797	P55916	P61803	0.00102223	0.12	0.1	1180797
798	P55916	Q96KX1	0.193985	0.12	0.11	1180798
799	P55916	P61769	0.00028953	0.12	0.11	1180799
800	P55916	Q6B9Z1	0.115688	0.12	0.11	1180800
801	P55916	O95059	0.833354	0.12	0.09	1180801
802	P55916	P13164	0.00015619	0.12	0.1	1180802
803	P55916	Q8N9A8	0.250282	0.12	0.11	1180803
804	P55916	Q7Z2F6	0.289823	0.12	0.11	1180804
805	P55916	Q9H840	0.00198187	0.12	0.11	1180805
806	P55916	A6NNB3	0.0103929	0.12	0.1	1180806
807	P55916	O15540	0.000399636	0.12	0.11	1180807
808	P55916	P09455	0.00083989	0.12	0.11	1180808
809	P55916	Q9GZY1	0.0863774	0.12	0.11	1180809
810	P55916	P29373	0.000422729	0.12	0.11	1180810
811	P55916	Q9UL33	0.00268035	0.12	0.09	1180811
812	P55916	P07737	0.000864512	0.12	0.1	1180812
813	P55916	Q19AV6	0.626302	0.12	0.11	1180813
814	P55916	Q9UKK6	0.125294	0.12	0.11	1180814
815	P55916	Q9NPJ8	0.00234143	0.12	0.1	1180815
816	P55916	P60983	0.00384942	0.12	0.11	1180816
817	P55916	P02008	0.00875548	0.12	0.1	1180817
818	P55916	O60234	0.00235121	0.12	0.1	1180818
819	P55916	Q8WWX9	0.00228994	0.12	0.06	1180819
820	P55916	Q99735	0.00840756	0.12	0.11	1180820
821	P55916	H0Y354	0.000484942	0.12	0.1	1180821
822	P55916	Q6L9T8	0.000479481	0.12	0.1	1180822
823	P55916	Q86X60	0.00046698	0.12	0.1	1180823
824	P55916	Q5TYM5	0.00027956	0.12	0.1	1180824
825	P55916	Q9NSK7	0.0486721	0.12	0.11	1180825
826	P55916	Q6UW88	2.54716e-05	0.12	0.11	1180826
827	P55916	Q8WV19	0.0433734	0.12	0.1	1180827
828	P55916	Q9H5X1	0.0105194	0.12	0.1	1180828
829	Q12904	P62328	0.170542	0.52	0.06	1180829
830	Q12904	P62273	0.851667	0.52	0.23	1180830
831	Q12904	Q8WXC6	0.175098	0.52	0.41	1180831
832	Q12904	Q8N5G0	0.913845	0.52	0.15	1180832
833	Q12904	P62857	0.560498	0.52	0.15	1180833
834	Q12904	P63173	0.992296	0.52	0.19	1180834
835	Q12904	O15239	0.356619	0.52	0.11	1180835
836	Q12904	Q9BPY8	0.998965	0.52	0.21	1180836
837	Q12904	P33552	0.788151	0.52	0.2	1180837
838	Q12904	P61165	0.222212	0.52	0.1	1180838
839	Q12904	P61024	0.85302	0.52	0.12	1180839
840	Q12904	P29377	0.833635	0.52	0.18	1180840
841	Q12904	C9J3I9	0.486183	0.52	0.12	1180841
842	Q12904	Q15843	0.460972	0.52	0.28	1180842
843	Q12904	Q9P1F3	0.659886	0.52	0.11	1180843
844	Q12904	Q96FX2	0.175163	0.52	0.13	1180844
845	Q12904	P60002	0.275765	0.52	0.14	1180845
846	Q12904	K7EJ46	0.0987252	0.52	0.34	1180846
847	Q12904	P63220	0.998761	0.52	0.1	1180847
848	Q12904	P42677	0.98768	0.52	0.32	1180848
849	Q12904	Q71UM5	0.995543	0.52	0.22	1180849
850	Q12904	Q9BUK0	0.891487	0.52	0.28	1180850
851	Q12904	Q9NU23	0.996402	0.52	0.11	1180851
852	Q12904	Q8N6N7	0.988472	0.52	0.18	1180852
853	Q12904	Q6YFQ2	0.991383	0.52	0.19	1180853
854	Q12904	P59646	0.95467	0.52	0.15	1180854
855	Q12904	Q96FJ2	0.550675	0.52	0.16	1180855
856	Q12904	P63167	0.5785	0.52	0.11	1180856
857	Q12904	O75531	0.832565	0.52	0.16	1180857
858	Q12904	Q13015	0.959895	0.52	0.16	1180858
859	Q12904	P06703	0.994616	0.52	0.12	1180859
860	Q12904	O43504	0.968979	0.52	0.13	1180860
861	Q12904	O00168	0.274839	0.52	0.31	1180861
862	Q12904	P04271	0.993811	0.52	0.12	1180862
863	Q12904	P61513	0.998105	0.52	0.11	1180863
864	Q12904	A6NNX1	0.997612	0.52	0.12	1180864
865	Q12904	P05109	0.993778	0.52	0.12	1180865
866	Q12904	Q9Y6D0	0.0930561	0.52	0.06	1180866
867	Q12904	P23297	0.992199	0.52	0.19	1180867
868	Q12904	A0A096LP01	0.922271	0.52	0.45	1180868
869	Q12904	Q9H0Q3	0.06127	0.52	0.16	1180869
870	Q12904	O95424	0.00622164	0.52	0.21	1180870
871	Q12904	Q5BLP8	0.734694	0.52	0.46	1180871
872	Q12904	C9JLW8	0.998133	0.52	0.38	1180872
873	Q12904	Q56P42	0.988195	0.52	0.12	1180873
874	Q12904	P04080	0.962088	0.52	0.15	1180874
875	Q12904	P01040	0.993447	0.52	0.17	1180875
876	Q12904	Q99584	0.975426	0.52	0.14	1180876
877	Q12904	Q537H7	0.04141	0.52	0.19	1180877
878	Q12904	P29034	0.904877	0.52	0.15	1180878
879	Q12904	P03901	0.11114	0.52	0.1	1180879
880	Q12904	P07311	0.571697	0.52	0.14	1180880
881	Q12904	Q8WXG8	0.994535	0.52	0.11	1180881
882	Q12904	Q8N0T1	0.228461	0.52	0.14	1180882
883	Q12904	Q86SG5	0.621371	0.52	0.15	1180883
884	Q12904	P26447	0.984683	0.52	0.16	1180884
885	Q12904	P33764	0.908553	0.52	0.11	1180885
886	Q12904	P31151	0.558908	0.52	0.15	1180886
887	Q12904	Q3LHN0	0.450131	0.52	0.22	1180887
888	Q12904	Q96FQ6	0.996198	0.52	0.16	1180888
889	Q12904	P84090	0.996974	0.52	0.11	1180889
890	Q12904	Q9HCY8	0.917955	0.52	0.25	1180890
891	Q12904	P61457	0.823694	0.52	0.09	1180891
892	Q12904	P10599	0.633773	0.52	0.09	1180892
893	Q12904	O96015	0.858828	0.52	0.11	1180893
894	Q12904	P31949	0.797251	0.52	0.13	1180894
895	Q12904	Q9Y3U8	0.999577	0.52	0.16	1180895
896	Q12904	Q969Q0	0.996342	0.52	0.35	1180896
897	Q12904	Q9NR00	0.966489	0.52	0.2	1180897
898	Q12904	Q96B45	0.873652	0.52	0.2	1180898
899	Q12904	P83881	0.989712	0.52	0.38	1180899
900	Q12904	Q9BW72	0.570675	0.52	0.13	1180900
901	Q12904	P35754	0.64612	0.52	0.08	1180901
902	Q12904	Q4VC39	0.611084	0.52	0.22	1180902
903	Q12904	Q53S33	0.998885	0.52	0.1	1180903
904	Q12904	Q16559	0.997172	0.52	0.22	1180904
905	Q12904	Q9Y2Y1	0.995639	0.52	0.1	1180905
906	Q12904	P0CE72	0.879204	0.52	0.11	1180906
907	Q12904	P0CE71	0.816573	0.52	0.12	1180907
908	Q12904	Q96DE5	0.953644	0.52	0.25	1180908
909	Q12904	O75896	0.635607	0.52	0.4	1180909
910	Q12904	Q8WUH1	0.499599	0.52	0.11	1180910
911	Q12904	Q9UBF6	0.147245	0.52	0.24	1180911
912	Q12904	P61803	0.849917	0.52	0.1	1180912
913	Q12904	O75368	0.997925	0.52	0.21	1180913
914	Q12904	Q7Z6K4	0.80359	0.52	0.15	1180914
915	Q12904	P56279	0.666179	0.52	0.14	1180915
916	Q12904	P06702	0.959969	0.52	0.24	1180916
917	Q12904	Q13113	0.0303682	0.52	0.14	1180917
918	Q12904	Q9NZF1	0.411937	0.52	0.15	1180918
919	Q12904	P14174	0.986239	0.52	0.12	1180919
920	Q12904	P03897	0.114461	0.52	0.14	1180920
921	Q12904	Q8NFU3	0.740247	0.52	0.15	1180921
922	Q12904	A2RU14	0.905932	0.52	0.18	1180922
923	Q12904	P62888	0.998596	0.52	0.12	1180923
924	Q12904	Q9BRT3	0.066572	0.52	0.17	1180924
925	Q12904	Q9NR33	0.962919	0.52	0.35	1180925
926	Q12904	Q96KX1	0.986186	0.52	0.11	1180926
927	Q12904	P0CW19	0.986805	0.52	0.2	1180927
928	Q12904	P49207	0.956953	0.52	0.18	1180928
929	Q12904	P60520	0.997273	0.52	0.12	1180929
930	Q12904	P0CW20	0.98697	0.52	0.2	1180930
931	Q12904	Q96BP2	0.997146	0.52	0.14	1180931
932	Q12904	P58546	0.916898	0.52	0.13	1180932
933	Q12904	P61769	0.304327	0.52	0.11	1180933
934	Q12904	P60866	0.987477	0.52	0.24	1180934
935	Q12904	P62699	0.50333	0.52	0.13	1180935
936	Q12904	H3BRN8	0.0970327	0.52	0.43	1180936
937	Q12904	Q9H7C9	0.835675	0.52	0.17	1180937
938	Q12904	O60925	0.99851	0.52	0.21	1180938
939	Q12904	P42766	0.999038	0.52	0.26	1180939
940	Q12904	Q6NVV7	0.662561	0.52	0.28	1180940
941	Q12904	Q6B9Z1	0.982016	0.52	0.11	1180941
942	Q12904	O95059	0.995513	0.52	0.09	1180942
943	Q12904	O14737	0.996764	0.52	0.34	1180943
944	Q12904	Q9NRX4	0.670961	0.52	0.14	1180944
945	Q12904	P13164	0.181347	0.52	0.1	1180945
946	Q12904	Q8N9A8	0.97162	0.52	0.11	1180946
947	Q12904	P62318	0.725516	0.52	0.26	1180947
948	Q12904	Q7Z2F6	0.972006	0.52	0.11	1180948
949	Q12904	P49773	0.993571	0.52	0.13	1180949
950	Q12904	P62807	0.995401	0.52	0.46	1180950
955	Q12904	Q93079	0.99125	0.52	0.51	1180955
956	Q12904	O60814	0.996476	0.52	0.49	1180956
957	Q12904	Q99879	0.9983	0.52	0.52	1180957
958	Q12904	P07148	0.532615	0.52	0.17	1180958
959	Q12904	O95988	0.299485	0.52	0.18	1180959
960	Q12904	Q9HBI5	0.984991	0.52	0.27	1180960
961	Q12904	Q5JSQ8	0.3653	0.52	0.14	1180961
962	Q12904	O60880	0.982152	0.52	0.3	1180962
963	Q12904	P62987	0.999175	0.52	0.14	1180963
964	Q12904	Q9NP84	0.00711545	0.52	0.27	1180964
965	Q12904	O15212	0.966981	0.52	0.26	1180965
966	Q12904	Q15121	0.997556	0.52	0.15	1180966
967	Q12904	Q8N8F7	0.646048	0.52	0.29	1180967
968	Q12904	Q9H840	0.748481	0.52	0.11	1180968
969	Q12904	Q8N3F0	0.506796	0.52	0.16	1180969
970	Q12904	A6NNB3	0.356945	0.52	0.1	1180970
971	Q12904	P25398	0.999885	0.52	0.16	1180971
972	Q12904	O15540	0.497478	0.52	0.11	1180972
973	Q12904	Q9BV90	0.972748	0.52	0.13	1180973
974	Q12904	P12104	0.360025	0.52	0.12	1180974
975	Q12904	O15116	0.996922	0.52	0.18	1180975
976	Q12904	P62847	0.999379	0.52	0.2	1180976
977	Q12904	Q99576	0.982734	0.52	0.3	1180977
978	Q12904	Q96R05	0.742262	0.52	0.14	1180978
979	Q12904	P00167	0.991903	0.52	0.29	1180979
980	Q12904	P09382	0.806611	0.52	0.14	1180980
981	Q12904	P62910	0.988104	0.52	0.23	1180981
982	Q12904	P09455	0.739392	0.52	0.11	1180982
983	Q12904	P08708	0.99859	0.52	0.16	1180983
984	Q12904	Q01469	0.879435	0.52	0.12	1180984
985	Q12904	Q9GZY1	0.774841	0.52	0.11	1180985
986	Q12904	Q86WX3	0.95542	0.52	0.37	1180986
987	Q12904	Q5BN46	0.763114	0.52	0.21	1180987
988	Q12904	P0C851	0.756896	0.52	0.22	1180988
989	Q12904	Q9Y3D3	0.997388	0.52	0.22	1180989
990	Q12904	P46779	0.992987	0.52	0.25	1180990
991	Q12904	P60673	0.864076	0.52	0.16	1180991
992	Q12904	P29373	0.487922	0.52	0.11	1180992
993	Q12904	Q1L6U9	0.0690325	0.52	0.28	1180993
994	Q12904	Q9NWQ9	0.941004	0.52	0.27	1180994
995	Q12904	P62829	0.935716	0.52	0.22	1180995
996	Q12904	Q9UL33	0.906608	0.52	0.09	1180996
997	Q12904	P07737	0.677014	0.52	0.1	1180997
998	Q12904	Q19AV6	0.988993	0.52	0.11	1180998
999	Q12904	Q9UKK6	0.956892	0.52	0.11	1180999
1000	Q12904	Q69YW2	0.22794	0.52	0.3	1181000
1001	Q12904	Q9NPJ8	0.698918	0.52	0.1	1181001
1002	Q12904	P60983	0.874255	0.52	0.11	1181002
1003	Q12904	P02008	0.931431	0.52	0.1	1181003
1004	Q12904	Q8WW35	0.993277	0.52	0.5	1181004
1005	Q12904	P83876	0.995802	0.52	0.13	1181005
1006	Q12904	Q14019	0.88972	0.52	0.12	1181006
1007	Q12904	O60234	0.879774	0.52	0.1	1181007
1008	Q12904	P62266	0.998887	0.52	0.37	1181008
1009	Q12904	Q9Y547	0.943528	0.52	0.18	1181009
1010	Q12904	P09132	0.990275	0.52	0.29	1181010
1011	Q12904	Q13503	0.967065	0.52	0.18	1181011
1012	Q12904	Q9UI09	0.991836	0.52	0.19	1181012
1013	Q12904	Q03393	0.931261	0.52	0.13	1181013
1014	Q12904	Q5VUE5	0.774777	0.52	0.24	1181014
1015	Q12904	P61254	0.999173	0.52	0.46	1181015
1016	Q12904	Q8WWX9	0.852046	0.52	0.06	1181016
1017	Q12904	Q9NZT1	0.992353	0.52	0.16	1181017
1018	Q12904	P62249	0.998739	0.52	0.13	1181018
1019	Q12904	P62837	0.664799	0.52	0.16	1181019
1020	Q12904	Q5SVJ3	0.823008	0.52	0.17	1181020
1021	Q12904	O14603	0.980807	0.52	0.15	1181021
1023	Q12904	P51668	0.770449	0.52	0.19	1181023
1024	Q12904	Q9Y2X8	0.614155	0.52	0.17	1181024
1025	Q12904	P61077	0.684338	0.52	0.18	1181025
1026	Q12904	Q9BXW4	0.837218	0.52	0.14	1181026
1027	Q12904	Q96E14	0.538425	0.52	0.28	1181027
1028	Q12904	Q99735	0.927073	0.52	0.11	1181028
1029	Q12904	O60869	0.985717	0.52	0.52	1181029
1030	Q12904	P46776	0.907379	0.52	0.36	1181030
1031	Q12904	H0Y354	0.553001	0.52	0.1	1181031
1032	Q12904	Q6L9T8	0.61754	0.52	0.1	1181032
1033	Q12904	P0DP23	0.990876	0.52	0.18	1181033
1034	Q12904	Q86X60	0.650018	0.52	0.1	1181034
1035	Q12904	Q9NX01	0.856291	0.52	0.14	1181035
1036	Q12904	Q5TYM5	0.475996	0.52	0.1	1181036
1037	Q12904	Q15828	0.15699	0.52	0.19	1181037
1038	Q12904	Q6P3W2	0.545731	0.52	0.18	1181038
1039	Q12904	Q16873	0.962757	0.52	0.19	1181039
1040	Q12904	O14960	0.99718	0.52	0.23	1181040
1041	Q12904	O15511	0.978922	0.52	0.4	1181041
1042	Q12904	P62263	0.998552	0.52	0.31	1181042
1043	Q12904	P63146	0.709867	0.52	0.29	1181043
1044	Q12904	P15531	0.779185	0.52	0.18	1181044
1045	Q12904	P22392	0.718206	0.52	0.15	1181045
1046	Q12904	P49459	0.751584	0.52	0.31	1181046
1047	Q12904	Q9NSK7	0.561421	0.52	0.11	1181047
1048	Q12904	P62269	0.999013	0.52	0.13	1181048
1049	Q12904	Q9P0P0	0.987992	0.52	0.3	1181049
1050	Q12904	O00422	0.715073	0.52	0.45	1181050
1051	Q12904	O14933	0.987742	0.52	0.15	1181051
1052	Q12904	A0A1B0GUS4	0.984841	0.52	0.21	1181052
1053	Q12904	P00441	0.825236	0.52	0.35	1181053
1054	Q12904	Q6UW88	0.0122065	0.52	0.11	1181054
1055	Q12904	P68036	0.963471	0.52	0.2	1181055
1056	Q12904	Q6IS14	0.998539	0.52	0.28	1181056
1057	Q12904	P63241	0.996581	0.52	0.3	1181057
1058	Q12904	Q99471	0.955907	0.52	0.12	1181058
1059	Q12904	Q86WC6	0.975592	0.52	0.2	1181059
1060	Q12904	P36639	0.64838	0.52	0.49	1181060
1061	Q12904	Q5VZ03	0.416455	0.52	0.12	1181061
1062	Q12904	P62979	0.99816	0.52	0.18	1181062
1063	Q12904	A6NNL5	0.462438	0.52	0.16	1181063
1064	Q12904	O95807	0.889067	0.52	0.13	1181064
1065	Q12904	Q9UBK9	0.96332	0.52	0.13	1181065
1066	Q12904	P11441	0.984398	0.52	0.38	1181066
1067	Q12904	Q8WVJ2	0.974439	0.52	0.22	1181067
1068	Q12904	P62280	0.967439	0.52	0.13	1181068
1069	Q12904	P24666	0.917305	0.52	0.12	1181069
1070	Q12904	Q7Z713	0.980933	0.52	0.2	1181070
1071	Q12904	Q96K17	0.958203	0.52	0.24	1181071
1072	Q12904	Q8N5N7	0.9603	0.52	0.22	1181072
1073	Q12904	Q8WV19	0.580376	0.52	0.1	1181073
1074	Q12904	O14558	0.955191	0.52	0.49	1181074
1075	Q12904	P46778	0.934363	0.52	0.36	1181075
1076	Q12904	Q9H5X1	0.827443	0.52	0.1	1181076
1077	Q12904	O75293	0.823849	0.52	0.13	1181077
1078	Q12904	Q9NWV4	0.642042	0.52	0.14	1181078
1079	Q12904	P53816	0.947926	0.52	0.12	1181079
1080	Q12904	Q9Y3D0	0.987481	0.52	0.32	1181080
1081	Q12904	Q9BUY7	0.94388	0.52	0.14	1181081
1082	Q12904	Q9Y2Y0	0.955059	0.52	0.38	1181082
1083	Q12904	Q96G61	0.990716	0.52	0.26	1181083
1084	Q12904	Q8NFP7	0.919302	0.52	0.31	1181084
1085	Q12904	Q96F85	0.905012	0.52	0.14	1181085
1086	Q12904	P55273	0.821274	0.52	0.43	1181086
1087	Q12904	Q9NX18	0.983119	0.52	0.22	1181087
1088	Q15628	P62328	0.000593992	0.41	0.06	1181088
1089	Q15628	P62273	0.0249581	0.41	0.23	1181089
1090	Q15628	Q8N5G0	0.057612	0.41	0.15	1181090
1091	Q15628	P62857	0.008179	0.41	0.15	1181091
1092	Q15628	P63173	0.554793	0.41	0.19	1181092
1093	Q15628	O15239	0.00436915	0.41	0.11	1181093
1094	Q15628	Q9BPY8	0.881566	0.41	0.21	1181094
1095	Q15628	P33552	0.0298609	0.41	0.2	1181095
1096	Q15628	P61165	0.00267615	0.41	0.1	1181096
1097	Q15628	P61024	0.038586	0.41	0.12	1181097
1098	Q15628	P29377	0.0336	0.41	0.18	1181098
1099	Q15628	C9J3I9	0.00481806	0.41	0.12	1181099
1100	Q15628	Q15843	0.00726275	0.41	0.28	1181100
1101	Q15628	Q9P1F3	0.027883	0.41	0.11	1181101
1102	Q15628	Q96FX2	0.00195483	0.41	0.13	1181102
1103	Q15628	P60002	0.00326998	0.41	0.14	1181103
1104	Q15628	K7EJ46	0.00100461	0.41	0.34	1181104
1105	Q15628	P63220	0.907931	0.41	0.1	1181105
1106	Q15628	P42677	0.405697	0.41	0.32	1181106
1107	Q15628	Q71UM5	0.743459	0.41	0.22	1181107
1108	Q15628	Q9BUK0	0.0914166	0.41	0.28	1181108
1109	Q15628	Q9NU23	0.848465	0.41	0.11	1181109
1110	Q15628	Q8N6N7	0.579262	0.41	0.18	1181110
1111	Q15628	Q6YFQ2	0.409226	0.41	0.19	1181111
1112	Q15628	P59646	0.093271	0.41	0.15	1181112
1113	Q15628	Q96FJ2	0.0109275	0.41	0.16	1181113
1114	Q15628	P63167	0.0114155	0.41	0.11	1181114
1115	Q15628	O75531	0.0701029	0.41	0.16	1181115
1116	Q15628	Q13015	0.182512	0.41	0.16	1181116
1117	Q15628	P06703	0.764623	0.41	0.12	1181117
1118	Q15628	O43504	0.161236	0.41	0.13	1181118
1119	Q15628	O00168	0.00384935	0.41	0.31	1181119
1120	Q15628	P04271	0.755007	0.41	0.12	1181120
1121	Q15628	P61513	0.864793	0.41	0.11	1181121
1122	Q15628	A6NNX1	0.87919	0.41	0.12	1181122
1123	Q15628	P05109	0.794639	0.41	0.12	1181123
1124	Q15628	Q9Y6D0	0.000811951	0.41	0.06	1181124
1125	Q15628	P23297	0.61895	0.41	0.19	1181125
1126	Q15628	Q9H0Q3	0.000850306	0.41	0.16	1181126
1127	Q15628	O95424	0.00011613	0.41	0.21	1181127
1128	Q15628	C9JLW8	0.840312	0.41	0.38	1181128
1129	Q15628	Q56P42	0.469504	0.41	0.12	1181129
1130	Q15628	P04080	0.0787051	0.41	0.15	1181130
1131	Q15628	P01040	0.456413	0.41	0.17	1181131
1132	Q15628	Q99584	0.32289	0.41	0.14	1181132
1133	Q15628	Q537H7	0.000426735	0.41	0.19	1181133
1134	Q15628	P29034	0.128404	0.41	0.15	1181134
1135	Q15628	P03901	0.00219038	0.41	0.1	1181135
1136	Q15628	P07311	0.0145429	0.41	0.14	1181136
1137	Q15628	Q8WXG8	0.768648	0.41	0.11	1181137
1138	Q15628	Q8N0T1	0.00178544	0.41	0.14	1181138
1139	Q15628	Q86SG5	0.0172877	0.41	0.15	1181139
1140	Q15628	P26447	0.579192	0.41	0.16	1181140
1141	Q15628	P33764	0.105744	0.41	0.11	1181141
1142	Q15628	P31151	0.0131742	0.41	0.15	1181142
1143	Q15628	Q3LHN0	0.00444865	0.41	0.22	1181143
1144	Q15628	Q96FQ6	0.861423	0.41	0.16	1181144
1145	Q15628	P84090	0.830151	0.41	0.11	1181145
1146	Q15628	Q9HCY8	0.0761032	0.41	0.25	1181146
1147	Q15628	P61457	0.0393616	0.41	0.09	1181147
1148	Q15628	P10599	0.0237135	0.41	0.09	1181148
1149	Q15628	O96015	0.0575753	0.41	0.11	1181149
1150	Q15628	P31949	0.0397666	0.41	0.13	1181150
1151	Q15628	Q9Y3U8	0.979143	0.41	0.16	1181151
1152	Q15628	Q969Q0	0.781668	0.41	0.35	1181152
1153	Q15628	Q9NR00	0.236391	0.41	0.2	1181153
1154	Q15628	Q96B45	0.0619252	0.41	0.2	1181154
1155	Q15628	P83881	0.510994	0.41	0.38	1181155
1156	Q15628	Q9BW72	0.00985648	0.41	0.13	1181156
1157	Q15628	P35754	0.0274761	0.41	0.08	1181157
1158	Q15628	Q4VC39	0.00869811	0.41	0.22	1181158
1159	Q15628	Q53S33	0.943448	0.41	0.1	1181159
1160	Q15628	Q16559	0.851083	0.41	0.22	1181160
1161	Q15628	Q9Y2Y1	0.800474	0.41	0.1	1181161
1162	Q15628	P0CE72	0.0659887	0.41	0.11	1181162
1163	Q15628	P0CE71	0.0617912	0.41	0.12	1181163
1164	Q15628	Q96DE5	0.102323	0.41	0.25	1181164
1165	Q15628	O75896	0.0206881	0.41	0.4	1181165
1166	Q15628	Q8WUH1	0.0107228	0.41	0.11	1181166
1167	Q15628	Q9UBF6	0.00232835	0.41	0.24	1181167
1168	Q15628	P61803	0.0807426	0.41	0.1	1181168
1169	Q15628	O75368	0.935325	0.41	0.21	1181169
1170	Q15628	Q7Z6K4	0.0721078	0.41	0.15	1181170
1171	Q15628	P56279	0.022049	0.41	0.14	1181171
1172	Q15628	P06702	0.253289	0.41	0.24	1181172
1173	Q15628	Q13113	0.000497169	0.41	0.14	1181173
1174	Q15628	Q9NZF1	0.0123407	0.41	0.15	1181174
1175	Q15628	P14174	0.370042	0.41	0.12	1181175
1176	Q15628	P03897	0.00200719	0.41	0.14	1181176
1177	Q15628	Q8NFU3	0.0493422	0.41	0.15	1181177
1178	Q15628	A2RU14	0.0941738	0.41	0.18	1181178
1179	Q15628	P62888	0.960057	0.41	0.12	1181179
1180	Q15628	Q9BRT3	0.00161385	0.41	0.17	1181180
1181	Q15628	Q9NR33	0.302938	0.41	0.35	1181181
1182	Q15628	Q96KX1	0.363871	0.41	0.11	1181182
1183	Q15628	P0CW19	0.363556	0.41	0.2	1181183
1184	Q15628	P49207	0.253221	0.41	0.18	1181184
1185	Q15628	P60520	0.845406	0.41	0.12	1181185
1186	Q15628	P0CW20	0.369314	0.41	0.2	1181186
1187	Q15628	Q96BP2	0.842058	0.41	0.14	1181187
1188	Q15628	P58546	0.230858	0.41	0.13	1181188
1189	Q15628	P61769	0.0066604	0.41	0.11	1181189
1190	Q15628	P60866	0.815176	0.41	0.24	1181190
1191	Q15628	P62699	0.0132932	0.41	0.13	1181191
1192	Q15628	Q9H7C9	0.0775745	0.41	0.17	1181192
1193	Q15628	O60925	0.948819	0.41	0.21	1181193
1194	Q15628	P42766	0.962714	0.41	0.26	1181194
1195	Q15628	Q6NVV7	0.0261072	0.41	0.28	1181195
1196	Q15628	Q6B9Z1	0.333431	0.41	0.11	1181196
1197	Q15628	O95059	0.806275	0.41	0.09	1181197
1198	Q15628	O14737	0.8091	0.41	0.34	1181198
1199	Q15628	Q9NRX4	0.0365006	0.41	0.14	1181199
1200	Q15628	P13164	0.00453706	0.41	0.1	1181200
1201	Q15628	Q8N9A8	0.535881	0.41	0.11	1181201
1202	Q15628	P62318	0.0315677	0.41	0.26	1181202
1203	Q15628	Q7Z2F6	0.265794	0.41	0.11	1181203
1204	Q15628	P49773	0.709818	0.41	0.13	1181204
1205	Q15628	P07148	0.0273494	0.41	0.17	1181205
1206	Q15628	O95988	0.00708969	0.41	0.18	1181206
1207	Q15628	Q9HBI5	0.437333	0.41	0.27	1181207
1208	Q15628	Q5JSQ8	0.0125765	0.41	0.14	1181208
1209	Q15628	O60880	0.417374	0.41	0.3	1181209
1210	Q15628	P62987	0.9723	0.41	0.14	1181210
1211	Q15628	Q9NP84	0.000275175	0.41	0.27	1181211
1212	Q15628	O15212	0.438705	0.41	0.26	1181212
1213	Q15628	Q15121	0.902818	0.41	0.15	1181213
1214	Q15628	Q8N8F7	0.0198286	0.41	0.29	1181214
1215	Q15628	Q9H840	0.0430122	0.41	0.11	1181215
1216	Q15628	Q8N3F0	0.0150884	0.41	0.16	1181216
1217	Q15628	A6NNB3	0.00913588	0.41	0.1	1181217
1218	Q15628	P25398	0.996929	0.41	0.16	1181218
1219	Q15628	O15540	0.0158617	0.41	0.11	1181219
1220	Q15628	Q9BV90	0.380651	0.41	0.13	1181220
1221	Q15628	P12104	0.0132265	0.41	0.12	1181221
1222	Q15628	O15116	0.896541	0.41	0.18	1181222
1223	Q15628	P62847	0.981246	0.41	0.2	1181223
1224	Q15628	Q99576	0.351015	0.41	0.3	1181224
1225	Q15628	Q96R05	0.0382252	0.41	0.14	1181225
1226	Q15628	P00167	0.663132	0.41	0.29	1181226
1227	Q15628	P09382	0.0528817	0.41	0.14	1181227
1228	Q15628	P62910	0.799121	0.41	0.23	1181228
1229	Q15628	P09455	0.0380098	0.41	0.11	1181229
1230	Q15628	P08708	0.952854	0.41	0.16	1181230
1231	Q15628	Q01469	0.190032	0.41	0.12	1181231
1232	Q15628	Q9GZY1	0.0451733	0.41	0.11	1181232
1233	Q15628	Q86WX3	0.133527	0.41	0.37	1181233
1234	Q15628	Q5BN46	0.0412119	0.41	0.21	1181234
1235	Q15628	P0C851	0.0314876	0.41	0.22	1181235
1236	Q15628	Q9Y3D3	0.911237	0.41	0.22	1181236
1237	Q15628	P46779	0.831319	0.41	0.25	1181237
1238	Q15628	P60673	0.196261	0.41	0.16	1181238
1239	Q15628	P29373	0.019418	0.41	0.11	1181239
1240	Q15628	Q1L6U9	0.00155558	0.41	0.28	1181240
1241	Q15628	Q9NWQ9	0.145607	0.41	0.27	1181241
1242	Q15628	P62829	0.254662	0.41	0.22	1181242
1243	Q15628	Q9UL33	0.187578	0.41	0.09	1181243
1244	Q15628	P07737	0.042996	0.41	0.1	1181244
1245	Q15628	Q19AV6	0.802173	0.41	0.11	1181245
1246	Q15628	Q9UKK6	0.261099	0.41	0.11	1181246
1247	Q15628	Q69YW2	0.00547635	0.41	0.3	1181247
1248	Q15628	Q9NPJ8	0.053233	0.41	0.1	1181248
1249	Q15628	P60983	0.116003	0.41	0.11	1181249
1250	Q15628	P02008	0.362341	0.41	0.1	1181250
1251	Q15628	P83876	0.908664	0.41	0.13	1181251
1252	Q15628	Q14019	0.190805	0.41	0.12	1181252
1253	Q15628	O60234	0.140123	0.41	0.1	1181253
1254	Q15628	P62266	0.969162	0.41	0.37	1181254
1255	Q15628	Q9Y547	0.257519	0.41	0.18	1181255
1256	Q15628	P09132	0.717832	0.41	0.29	1181256
1257	Q15628	Q13503	0.25651	0.41	0.18	1181257
1258	Q15628	Q9UI09	0.805819	0.41	0.19	1181258
1259	Q15628	Q03393	0.215665	0.41	0.13	1181259
1260	Q15628	Q5VUE5	0.0282045	0.41	0.24	1181260
1261	Q15628	Q8WWX9	0.0663985	0.41	0.06	1181261
1262	Q15628	Q9NZT1	0.732558	0.41	0.16	1181262
1263	Q15628	P62249	0.976211	0.41	0.13	1181263
1264	Q15628	P62837	0.061575	0.41	0.16	1181264
1265	Q15628	Q5SVJ3	0.0292039	0.41	0.17	1181265
1266	Q15628	O14603	0.248415	0.41	0.15	1181266
1268	Q15628	P51668	0.103194	0.41	0.19	1181268
1269	Q15628	Q9Y2X8	0.0534402	0.41	0.17	1181269
1270	Q15628	P61077	0.0636102	0.41	0.18	1181270
1271	Q15628	Q9BXW4	0.0893797	0.41	0.14	1181271
1272	Q15628	Q96E14	0.0247909	0.41	0.28	1181272
1273	Q15628	Q99735	0.429252	0.41	0.11	1181273
1274	Q15628	P46776	0.174437	0.41	0.36	1181274
1275	Q15628	H0Y354	0.0362186	0.41	0.1	1181275
1276	Q15628	Q6L9T8	0.0388047	0.41	0.1	1181276
1277	Q15628	P0DP23	0.726611	0.41	0.18	1181277
1278	Q15628	Q86X60	0.0335975	0.41	0.1	1181278
1279	Q15628	Q9NX01	0.143911	0.41	0.14	1181279
1280	Q15628	Q5TYM5	0.0133359	0.41	0.1	1181280
1281	Q15628	Q15828	0.00485642	0.41	0.19	1181281
1282	Q15628	Q6P3W2	0.021982	0.41	0.18	1181282
1283	Q15628	Q16873	0.610713	0.41	0.19	1181283
1284	Q15628	O14960	0.908915	0.41	0.23	1181284
1285	Q15628	O15511	0.654814	0.41	0.4	1181285
1286	Q15628	P62263	0.977687	0.41	0.31	1181286
1287	Q15628	P63146	0.101142	0.41	0.29	1181287
1288	Q15628	P15531	0.0857849	0.41	0.18	1181288
1289	Q15628	P22392	0.0658502	0.41	0.15	1181289
1290	Q15628	P49459	0.12621	0.41	0.31	1181290
1291	Q15628	Q9NSK7	0.0266613	0.41	0.11	1181291
1292	Q15628	P62269	0.979315	0.41	0.13	1181292
1293	Q15628	Q9P0P0	0.697484	0.41	0.3	1181293
1294	Q15628	O14933	0.804421	0.41	0.15	1181294
1295	Q15628	A0A1B0GUS4	0.77453	0.41	0.21	1181295
1296	Q15628	P00441	0.106294	0.41	0.35	1181296
1297	Q15628	Q6UW88	0.000575971	0.41	0.11	1181297
1298	Q15628	P68036	0.602627	0.41	0.2	1181298
1299	Q15628	Q6IS14	0.96007	0.41	0.28	1181299
1300	Q15628	P63241	0.922693	0.41	0.3	1181300
1301	Q15628	Q99471	0.423353	0.41	0.12	1181301
1302	Q15628	Q86WC6	0.489986	0.41	0.2	1181302
1303	Q15628	Q5VZ03	0.0278376	0.41	0.12	1181303
1304	Q15628	P62979	0.956574	0.41	0.18	1181304
1305	Q15628	A6NNL5	0.034274	0.41	0.16	1181305
1306	Q15628	O95807	0.179462	0.41	0.13	1181306
1307	Q15628	Q9UBK9	0.421457	0.41	0.13	1181307
1308	Q15628	P11441	0.523519	0.41	0.38	1181308
1309	Q15628	Q8WVJ2	0.446343	0.41	0.22	1181309
1310	Q15628	P62280	0.570609	0.41	0.13	1181310
1311	Q15628	P24666	0.297798	0.41	0.12	1181311
1312	Q15628	Q7Z713	0.614842	0.41	0.2	1181312
1313	Q15628	Q96K17	0.228555	0.41	0.24	1181313
1314	Q15628	Q8N5N7	0.475705	0.41	0.22	1181314
1315	Q15628	Q8WV19	0.0327083	0.41	0.1	1181315
1316	Q15628	P46778	0.303439	0.41	0.36	1181316
1317	Q15628	Q9H5X1	0.136341	0.41	0.1	1181317
1318	Q15628	O75293	0.190901	0.41	0.13	1181318
1319	Q15628	Q9NWV4	0.0427365	0.41	0.14	1181319
1320	Q15628	P53816	0.195022	0.41	0.12	1181320
1321	Q15628	Q9Y3D0	0.732486	0.41	0.32	1181321
1322	Q15628	Q9BUY7	0.341393	0.41	0.14	1181322
1323	Q15628	Q9Y2Y0	0.386827	0.41	0.38	1181323
1324	Q15628	Q96G61	0.828723	0.41	0.26	1181324
1325	Q15628	Q8NFP7	0.295032	0.41	0.31	1181325
1326	Q15628	Q96F85	0.189778	0.41	0.14	1181326
1327	Q15628	Q9NX18	0.672897	0.41	0.22	1181327
1328	Q9UJJ7	P62328	0.00368208	0.27	0.06	1181328
1329	Q9UJJ7	P62273	0.141079	0.27	0.23	1181329
1330	Q9UJJ7	Q8N5G0	0.156213	0.27	0.15	1181330
1331	Q9UJJ7	P62857	0.054742	0.27	0.15	1181331
1332	Q9UJJ7	P63173	0.788292	0.27	0.19	1181332
1333	Q9UJJ7	O15239	0.0311232	0.27	0.11	1181333
1334	Q9UJJ7	Q9BPY8	0.808557	0.27	0.21	1181334
1335	Q9UJJ7	P33552	0.154445	0.27	0.2	1181335
1336	Q9UJJ7	P61165	0.0176062	0.27	0.1	1181336
1337	Q9UJJ7	P61024	0.248004	0.27	0.12	1181337
1338	Q9UJJ7	P29377	0.10977	0.27	0.18	1181338
1339	Q9UJJ7	C9J3I9	0.0469582	0.27	0.12	1181339
1340	Q9UJJ7	Q9P1F3	0.165405	0.27	0.11	1181340
1341	Q9UJJ7	Q96FX2	0.0160887	0.27	0.13	1181341
1342	Q9UJJ7	P60002	0.0265785	0.27	0.14	1181342
1343	Q9UJJ7	P63220	0.890803	0.27	0.1	1181343
1344	Q9UJJ7	Q71UM5	0.811879	0.27	0.22	1181344
1345	Q9UJJ7	Q9NU23	0.825115	0.27	0.11	1181345
1346	Q9UJJ7	Q8N6N7	0.749458	0.27	0.18	1181346
1347	Q9UJJ7	Q6YFQ2	0.624315	0.27	0.19	1181347
1348	Q9UJJ7	P59646	0.0972887	0.27	0.15	1181348
1349	Q9UJJ7	Q96FJ2	0.0834271	0.27	0.16	1181349
1350	Q9UJJ7	P63167	0.0965479	0.27	0.11	1181350
1351	Q9UJJ7	O75531	0.312841	0.27	0.16	1181351
1352	Q9UJJ7	Q13015	0.123993	0.27	0.16	1181352
1353	Q9UJJ7	P06703	0.665799	0.27	0.12	1181353
1354	Q9UJJ7	O43504	0.419484	0.27	0.13	1181354
1355	Q9UJJ7	P04271	0.743872	0.27	0.12	1181355
1356	Q9UJJ7	P61513	0.884854	0.27	0.11	1181356
1357	Q9UJJ7	A6NNX1	0.865393	0.27	0.12	1181357
1358	Q9UJJ7	P05109	0.785673	0.27	0.12	1181358
1359	Q9UJJ7	Q9Y6D0	0.00546423	0.27	0.06	1181359
1360	Q9UJJ7	P23297	0.605686	0.27	0.19	1181360
1361	Q9UJJ7	Q9H0Q3	0.00500967	0.27	0.16	1181361
1362	Q9UJJ7	O95424	0.000821574	0.27	0.21	1181362
1363	Q9UJJ7	Q56P42	0.306529	0.27	0.12	1181363
1364	Q9UJJ7	P04080	0.412489	0.27	0.15	1181364
1365	Q9UJJ7	P01040	0.733252	0.27	0.17	1181365
1366	Q9UJJ7	Q99584	0.283599	0.27	0.14	1181366
1367	Q9UJJ7	Q537H7	0.0025941	0.27	0.19	1181367
1368	Q9UJJ7	P29034	0.35066	0.27	0.15	1181368
1369	Q9UJJ7	P03901	0.0126632	0.27	0.1	1181369
1370	Q9UJJ7	P07311	0.106101	0.27	0.14	1181370
1371	Q9UJJ7	Q8WXG8	0.631938	0.27	0.11	1181371
1372	Q9UJJ7	Q8N0T1	0.0169855	0.27	0.14	1181372
1373	Q9UJJ7	Q86SG5	0.199374	0.27	0.15	1181373
1374	Q9UJJ7	P26447	0.636456	0.27	0.16	1181374
1375	Q9UJJ7	P33764	0.310334	0.27	0.11	1181375
1376	Q9UJJ7	P31151	0.166969	0.27	0.15	1181376
1377	Q9UJJ7	Q3LHN0	0.0491561	0.27	0.22	1181377
1378	Q9UJJ7	Q96FQ6	0.777075	0.27	0.16	1181378
1379	Q9UJJ7	P84090	0.829972	0.27	0.11	1181379
1380	Q9UJJ7	Q9HCY8	0.150714	0.27	0.25	1181380
1381	Q9UJJ7	P61457	0.273568	0.27	0.09	1181381
1382	Q9UJJ7	P10599	0.197242	0.27	0.09	1181382
1383	Q9UJJ7	O96015	0.138939	0.27	0.11	1181383
1384	Q9UJJ7	P31949	0.241023	0.27	0.13	1181384
1385	Q9UJJ7	Q9Y3U8	0.975358	0.27	0.16	1181385
1386	Q9UJJ7	Q9NR00	0.324521	0.27	0.2	1181386
1387	Q9UJJ7	Q96B45	0.0806376	0.27	0.2	1181387
1388	Q9UJJ7	Q9BW72	0.0274912	0.27	0.13	1181388
1389	Q9UJJ7	P35754	0.23191	0.27	0.08	1181389
1390	Q9UJJ7	Q4VC39	0.0156626	0.27	0.22	1181390
1391	Q9UJJ7	Q53S33	0.95213	0.27	0.1	1181391
1392	Q9UJJ7	Q16559	0.689657	0.27	0.22	1181392
1393	Q9UJJ7	Q9Y2Y1	0.830674	0.27	0.1	1181393
1394	Q9UJJ7	P0CE72	0.337786	0.27	0.11	1181394
1395	Q9UJJ7	P0CE71	0.282003	0.27	0.12	1181395
1396	Q9UJJ7	Q96DE5	0.237935	0.27	0.25	1181396
1397	Q9UJJ7	Q8WUH1	0.0897877	0.27	0.11	1181397
1398	Q9UJJ7	Q9UBF6	0.018644	0.27	0.24	1181398
1399	Q9UJJ7	P61803	0.269251	0.27	0.1	1181399
1400	Q9UJJ7	O75368	0.903184	0.27	0.21	1181400
1401	Q9UJJ7	Q7Z6K4	0.279901	0.27	0.15	1181401
1402	Q9UJJ7	P56279	0.0974016	0.27	0.14	1181402
1403	Q9UJJ7	P06702	0.531299	0.27	0.24	1181403
1404	Q9UJJ7	Q13113	0.00348813	0.27	0.14	1181404
1405	Q9UJJ7	Q9NZF1	0.127556	0.27	0.15	1181405
1406	Q9UJJ7	P14174	0.731501	0.27	0.12	1181406
1407	Q9UJJ7	P03897	0.010548	0.27	0.14	1181407
1408	Q9UJJ7	Q8NFU3	0.264336	0.27	0.15	1181408
1409	Q9UJJ7	A2RU14	0.0843798	0.27	0.18	1181409
1410	Q9UJJ7	P62888	0.942711	0.27	0.12	1181410
1411	Q9UJJ7	Q9BRT3	0.0112995	0.27	0.17	1181411
1412	Q9UJJ7	Q96KX1	0.278613	0.27	0.11	1181412
1413	Q9UJJ7	P0CW19	0.389469	0.27	0.2	1181413
1414	Q9UJJ7	P49207	0.465965	0.27	0.18	1181414
1415	Q9UJJ7	P60520	0.846012	0.27	0.12	1181415
1416	Q9UJJ7	P0CW20	0.389358	0.27	0.2	1181416
1417	Q9UJJ7	Q96BP2	0.775033	0.27	0.14	1181417
1418	Q9UJJ7	P58546	0.536938	0.27	0.13	1181418
1419	Q9UJJ7	P61769	0.0414964	0.27	0.11	1181419
1420	Q9UJJ7	P60866	0.919246	0.27	0.24	1181420
1421	Q9UJJ7	P62699	0.101211	0.27	0.13	1181421
1422	Q9UJJ7	Q9H7C9	0.341564	0.27	0.17	1181422
1423	Q9UJJ7	O60925	0.881427	0.27	0.21	1181423
1424	Q9UJJ7	P42766	0.946479	0.27	0.26	1181424
1425	Q9UJJ7	Q6B9Z1	0.472845	0.27	0.11	1181425
1426	Q9UJJ7	O95059	0.764522	0.27	0.09	1181426
1427	Q9UJJ7	Q9NRX4	0.200459	0.27	0.14	1181427
1428	Q9UJJ7	P13164	0.0139458	0.27	0.1	1181428
1429	Q9UJJ7	Q8N9A8	0.545696	0.27	0.11	1181429
1430	Q9UJJ7	P62318	0.220289	0.27	0.26	1181430
1431	Q9UJJ7	Q7Z2F6	0.202449	0.27	0.11	1181431
1432	Q9UJJ7	P49773	0.833281	0.27	0.13	1181432
1433	Q9UJJ7	P07148	0.125006	0.27	0.17	1181433
1434	Q9UJJ7	O95988	0.0383639	0.27	0.18	1181434
1435	Q9UJJ7	Q5JSQ8	0.116941	0.27	0.14	1181435
1436	Q9UJJ7	P62987	0.956655	0.27	0.14	1181436
1437	Q9UJJ7	Q9NP84	0.00132803	0.27	0.27	1181437
1438	Q9UJJ7	O15212	0.536306	0.27	0.26	1181438
1439	Q9UJJ7	Q15121	0.881024	0.27	0.15	1181439
1440	Q9UJJ7	Q9H840	0.276706	0.27	0.11	1181440
1441	Q9UJJ7	Q8N3F0	0.111688	0.27	0.16	1181441
1442	Q9UJJ7	A6NNB3	0.012261	0.27	0.1	1181442
1443	Q9UJJ7	P25398	0.995149	0.27	0.16	1181443
1444	Q9UJJ7	O15540	0.125785	0.27	0.11	1181444
1445	Q9UJJ7	Q9BV90	0.383115	0.27	0.13	1181445
1446	Q9UJJ7	P12104	0.0910916	0.27	0.12	1181446
1447	Q9UJJ7	O15116	0.891533	0.27	0.18	1181447
1448	Q9UJJ7	P62847	0.976985	0.27	0.2	1181448
1449	Q9UJJ7	Q96R05	0.23461	0.27	0.14	1181449
1450	Q9UJJ7	P09382	0.295458	0.27	0.14	1181450
1451	Q9UJJ7	P62910	0.90579	0.27	0.23	1181451
1452	Q9UJJ7	P09455	0.280273	0.27	0.11	1181452
1453	Q9UJJ7	P08708	0.925392	0.27	0.16	1181453
1454	Q9UJJ7	Q01469	0.451757	0.27	0.12	1181454
1455	Q9UJJ7	Q9GZY1	0.0178693	0.27	0.11	1181455
1456	Q9UJJ7	Q5BN46	0.211698	0.27	0.21	1181456
1457	Q9UJJ7	P0C851	0.0740901	0.27	0.22	1181457
1458	Q9UJJ7	Q9Y3D3	0.889779	0.27	0.22	1181458
1459	Q9UJJ7	P46779	0.892908	0.27	0.25	1181459
1460	Q9UJJ7	P60673	0.502511	0.27	0.16	1181460
1461	Q9UJJ7	P29373	0.134618	0.27	0.11	1181461
1462	Q9UJJ7	P62829	0.798921	0.27	0.22	1181462
1463	Q9UJJ7	Q9UL33	0.445219	0.27	0.09	1181463
1464	Q9UJJ7	P07737	0.280077	0.27	0.1	1181464
1465	Q9UJJ7	Q19AV6	0.738564	0.27	0.11	1181465
1466	Q9UJJ7	Q9UKK6	0.559498	0.27	0.11	1181466
1467	Q9UJJ7	Q9NPJ8	0.232252	0.27	0.1	1181467
1468	Q9UJJ7	P60983	0.505942	0.27	0.11	1181468
1469	Q9UJJ7	P02008	0.73242	0.27	0.1	1181469
1470	Q9UJJ7	P83876	0.938573	0.27	0.13	1181470
1471	Q9UJJ7	Q14019	0.451318	0.27	0.12	1181471
1472	Q9UJJ7	O60234	0.53183	0.27	0.1	1181472
1473	Q9UJJ7	Q9Y547	0.559459	0.27	0.18	1181473
1474	Q9UJJ7	Q13503	0.155632	0.27	0.18	1181474
1475	Q9UJJ7	Q9UI09	0.813002	0.27	0.19	1181475
1476	Q9UJJ7	Q03393	0.639647	0.27	0.13	1181476
1477	Q9UJJ7	Q5VUE5	0.225396	0.27	0.24	1181477
1478	Q9UJJ7	Q8WWX9	0.332787	0.27	0.06	1181478
1479	Q9UJJ7	Q9NZT1	0.594861	0.27	0.16	1181479
1480	Q9UJJ7	P62249	0.986515	0.27	0.13	1181480
1481	Q9UJJ7	P62837	0.339236	0.27	0.16	1181481
1482	Q9UJJ7	Q5SVJ3	0.101258	0.27	0.17	1181482
1483	Q9UJJ7	O14603	0.467731	0.27	0.15	1181483
1485	Q9UJJ7	P51668	0.454868	0.27	0.19	1181485
1486	Q9UJJ7	Q9Y2X8	0.301947	0.27	0.17	1181486
1487	Q9UJJ7	P61077	0.384441	0.27	0.18	1181487
1488	Q9UJJ7	Q9BXW4	0.294331	0.27	0.14	1181488
1489	Q9UJJ7	Q99735	0.516775	0.27	0.11	1181489
1490	Q9UJJ7	H0Y354	0.241131	0.27	0.1	1181490
1491	Q9UJJ7	Q6L9T8	0.28932	0.27	0.1	1181491
1492	Q9UJJ7	P0DP23	0.572152	0.27	0.18	1181492
1493	Q9UJJ7	Q86X60	0.28746	0.27	0.1	1181493
1494	Q9UJJ7	Q9NX01	0.596818	0.27	0.14	1181494
1495	Q9UJJ7	Q5TYM5	0.166521	0.27	0.1	1181495
1496	Q9UJJ7	Q15828	0.0324159	0.27	0.19	1181496
1497	Q9UJJ7	Q6P3W2	0.0475692	0.27	0.18	1181497
1498	Q9UJJ7	Q16873	0.569854	0.27	0.19	1181498
1499	Q9UJJ7	O14960	0.926862	0.27	0.23	1181499
1500	Q9UJJ7	P15531	0.418245	0.27	0.18	1181500
1501	Q9UJJ7	P22392	0.287051	0.27	0.15	1181501
1502	Q9UJJ7	Q9NSK7	0.0129983	0.27	0.11	1181502
1503	Q9UJJ7	P62269	0.980254	0.27	0.13	1181503
1504	Q9UJJ7	O14933	0.803586	0.27	0.15	1181504
1505	Q9UJJ7	A0A1B0GUS4	0.787644	0.27	0.21	1181505
1506	Q9UJJ7	Q6UW88	0.00275028	0.27	0.11	1181506
1507	Q9UJJ7	P68036	0.705761	0.27	0.2	1181507
1508	Q9UJJ7	Q99471	0.466786	0.27	0.12	1181508
1509	Q9UJJ7	Q86WC6	0.712137	0.27	0.2	1181509
1510	Q9UJJ7	Q5VZ03	0.183003	0.27	0.12	1181510
1511	Q9UJJ7	P62979	0.972228	0.27	0.18	1181511
1512	Q9UJJ7	A6NNL5	0.158616	0.27	0.16	1181512
1513	Q9UJJ7	O95807	0.366164	0.27	0.13	1181513
1514	Q9UJJ7	Q9UBK9	0.402553	0.27	0.13	1181514
1515	Q9UJJ7	Q8WVJ2	0.60245	0.27	0.22	1181515
1516	Q9UJJ7	P62280	0.874751	0.27	0.13	1181516
1517	Q9UJJ7	P24666	0.636531	0.27	0.12	1181517
1518	Q9UJJ7	Q7Z713	0.570134	0.27	0.2	1181518
1519	Q9UJJ7	Q96K17	0.60245	0.27	0.24	1181519
1520	Q9UJJ7	Q8N5N7	0.864625	0.27	0.22	1181520
1521	Q9UJJ7	Q8WV19	0.0142071	0.27	0.1	1181521
1522	Q9UJJ7	Q9H5X1	0.399438	0.27	0.1	1181522
1523	Q9UJJ7	O75293	0.309195	0.27	0.13	1181523
1524	Q9UJJ7	Q9NWV4	0.236809	0.27	0.14	1181524
1525	Q9UJJ7	P53816	0.527107	0.27	0.12	1181525
1526	Q9UJJ7	Q9BUY7	0.57648	0.27	0.14	1181526
1527	Q9UJJ7	Q96G61	0.914301	0.27	0.26	1181527
1528	Q9UJJ7	Q96F85	0.616894	0.27	0.14	1181528
1529	Q9UJJ7	Q9NX18	0.914184	0.27	0.22	1181529
1530	P45381	P62328	0.00861062	0.13	0.06	1181530
1531	P45381	O15239	0.0744525	0.13	0.11	1181531
1532	P45381	P61165	0.0510384	0.13	0.1	1181532
1533	P45381	P61024	0.335453	0.13	0.12	1181533
1534	P45381	C9J3I9	0.102528	0.13	0.12	1181534
1535	P45381	Q9P1F3	0.302801	0.13	0.11	1181535
1536	P45381	Q96FX2	0.0493712	0.13	0.13	1181536
1537	P45381	P63220	0.834648	0.13	0.1	1181537
1538	P45381	Q9NU23	0.787678	0.13	0.11	1181538
1539	P45381	P63167	0.211341	0.13	0.11	1181539
1540	P45381	P06703	0.563116	0.13	0.12	1181540
1541	P45381	O43504	0.513396	0.13	0.13	1181541
1542	P45381	P04271	0.703537	0.13	0.12	1181542
1543	P45381	P61513	0.82299	0.13	0.11	1181543
1544	P45381	A6NNX1	0.785876	0.13	0.12	1181544
1545	P45381	P05109	0.714504	0.13	0.12	1181545
1546	P45381	Q9Y6D0	0.0153227	0.13	0.06	1181546
1547	P45381	Q56P42	0.239468	0.13	0.12	1181547
1548	P45381	P03901	0.0294927	0.13	0.1	1181548
1549	P45381	Q8WXG8	0.532563	0.13	0.11	1181549
1550	P45381	P33764	0.425392	0.13	0.11	1181550
1551	P45381	P84090	0.756276	0.13	0.11	1181551
1552	P45381	P61457	0.345069	0.13	0.09	1181552
1553	P45381	P10599	0.297383	0.13	0.09	1181553
1554	P45381	O96015	0.149365	0.13	0.11	1181554
1555	P45381	P31949	0.365262	0.13	0.13	1181555
1556	P45381	Q9BW72	0.0193598	0.13	0.13	1181556
1557	P45381	P35754	0.353818	0.13	0.08	1181557
1558	P45381	Q53S33	0.919893	0.13	0.1	1181558
1559	P45381	Q9Y2Y1	0.732204	0.13	0.1	1181559
1560	P45381	P0CE72	0.430436	0.13	0.11	1181560
1561	P45381	P0CE71	0.395476	0.13	0.12	1181561
1562	P45381	Q8WUH1	0.179437	0.13	0.11	1181562
1563	P45381	P61803	0.365997	0.13	0.1	1181563
1564	P45381	P14174	0.638453	0.13	0.12	1181564
1565	P45381	P62888	0.885904	0.13	0.12	1181565
1566	P45381	Q96KX1	0.237555	0.13	0.11	1181566
1567	P45381	P60520	0.739123	0.13	0.12	1181567
1568	P45381	P58546	0.563381	0.13	0.13	1181568
1569	P45381	P61769	0.0716905	0.13	0.11	1181569
1570	P45381	P62699	0.199742	0.13	0.13	1181570
1571	P45381	Q6B9Z1	0.370902	0.13	0.11	1181571
1572	P45381	O95059	0.674768	0.13	0.09	1181572
1573	P45381	P13164	0.0130491	0.13	0.1	1181573
1574	P45381	Q8N9A8	0.466289	0.13	0.11	1181574
1575	P45381	Q7Z2F6	0.170517	0.13	0.11	1181575
1576	P45381	P49773	0.715419	0.13	0.13	1181576
1577	P45381	Q9H840	0.329407	0.13	0.11	1181577
1578	P45381	A6NNB3	0.00841514	0.13	0.1	1181578
1579	P45381	O15540	0.239313	0.13	0.11	1181579
1580	P45381	Q9BV90	0.301691	0.13	0.13	1181580
1581	P45381	P12104	0.175678	0.13	0.12	1181581
1582	P45381	P09455	0.377942	0.13	0.11	1181582
1583	P45381	Q01469	0.513738	0.13	0.12	1181583
1584	P45381	Q9GZY1	0.0129791	0.13	0.11	1181584
1585	P45381	P29373	0.250969	0.13	0.11	1181585
1586	P45381	Q9UL33	0.472742	0.13	0.09	1181586
1587	P45381	P07737	0.393939	0.13	0.1	1181587
1588	P45381	Q19AV6	0.635666	0.13	0.11	1181588
1589	P45381	Q9UKK6	0.484272	0.13	0.11	1181589
1590	P45381	Q9NPJ8	0.251709	0.13	0.1	1181590
1591	P45381	P60983	0.615304	0.13	0.11	1181591
1592	P45381	P02008	0.741338	0.13	0.1	1181592
1593	P45381	P83876	0.917936	0.13	0.13	1181593
1594	P45381	Q14019	0.425593	0.13	0.12	1181594
1595	P45381	O60234	0.618294	0.13	0.1	1181595
1596	P45381	Q03393	0.652716	0.13	0.13	1181596
1597	P45381	Q8WWX9	0.413266	0.13	0.06	1181597
1598	P45381	P62249	0.979392	0.13	0.13	1181598
1599	P45381	Q99735	0.527009	0.13	0.11	1181599
1600	P45381	H0Y354	0.345689	0.13	0.1	1181600
1601	P45381	Q6L9T8	0.374446	0.13	0.1	1181601
1602	P45381	Q86X60	0.463626	0.13	0.1	1181602
1603	P45381	Q5TYM5	0.30572	0.13	0.1	1181603
1604	P45381	Q9NSK7	0.00777038	0.13	0.11	1181604
1605	P45381	P62269	0.965383	0.13	0.13	1181605
1606	P45381	Q6UW88	0.00612184	0.13	0.11	1181606
1607	P45381	Q99471	0.497221	0.13	0.12	1181607
1608	P45381	Q5VZ03	0.321226	0.13	0.12	1181608
1609	P45381	O95807	0.370905	0.13	0.13	1181609
1610	P45381	Q9UBK9	0.397967	0.13	0.13	1181610
1611	P45381	P62280	0.898561	0.13	0.13	1181611
1612	P45381	P24666	0.643001	0.13	0.12	1181612
1613	P45381	Q8WV19	0.0118352	0.13	0.1	1181613
1614	P45381	Q9H5X1	0.374039	0.13	0.1	1181614
1615	P45381	O75293	0.301283	0.13	0.13	1181615
1616	P45381	P53816	0.44069	0.13	0.12	1181616
1617	O43903	P62328	0.0336252	0.67	0.06	1181617
1618	O43903	P62273	0.606124	0.67	0.23	1181618
1619	O43903	Q8WXC6	0.0418307	0.67	0.41	1181619
1620	O43903	Q8N5G0	0.723459	0.67	0.15	1181620
1621	O43903	P62857	0.269704	0.67	0.15	1181621
1622	O43903	P63173	0.974889	0.67	0.19	1181622
1623	O43903	O15239	0.153326	0.67	0.11	1181623
1624	O43903	Q9BPY8	0.992592	0.67	0.21	1181624
1625	O43903	P50238	0.033712	0.67	0.66	1181625
1626	O43903	P33552	0.566634	0.67	0.2	1181626
1627	O43903	P61165	0.0618242	0.67	0.1	1181627
1628	O43903	P61024	0.711268	0.67	0.12	1181628
1629	O43903	P29377	0.485605	0.67	0.18	1181629
1630	O43903	Q9NSA3	0.989307	0.67	0.63	1181630
1631	O43903	C9J3I9	0.170286	0.67	0.12	1181631
1632	O43903	Q15843	0.19943	0.67	0.28	1181632
1633	O43903	Q9P1F3	0.488702	0.67	0.11	1181633
1634	O43903	Q96FX2	0.0584966	0.67	0.13	1181634
1635	O43903	P60002	0.0971574	0.67	0.14	1181635
1636	O43903	K7EJ46	0.0213216	0.67	0.34	1181636
1637	O43903	P63220	0.994659	0.67	0.1	1181637
1638	O43903	A0A1B0GTQ4	0.00674286	0.67	0.55	1181638
1639	O43903	P42677	0.971681	0.67	0.32	1181639
1640	O43903	Q71UM5	0.987825	0.67	0.22	1181640
1641	O43903	Q9BUK0	0.628435	0.67	0.28	1181641
1642	O43903	Q9NU23	0.985846	0.67	0.11	1181642
1643	O43903	Q8N6N7	0.957384	0.67	0.18	1181643
1644	O43903	Q6YFQ2	0.960823	0.67	0.19	1181644
1645	O43903	P59646	0.745527	0.67	0.15	1181645
1646	O43903	Q96FJ2	0.291193	0.67	0.16	1181646
1647	O43903	P63167	0.305223	0.67	0.11	1181647
1648	O43903	O75531	0.696431	0.67	0.16	1181648
1649	O43903	Q13015	0.819455	0.67	0.16	1181649
1650	O43903	P06703	0.970698	0.67	0.12	1181650
1651	O43903	O43504	0.850477	0.67	0.13	1181651
1652	O43903	O00168	0.0603662	0.67	0.31	1181652
1653	O43903	P04271	0.98145	0.67	0.12	1181653
1654	O43903	P61513	0.99209	0.67	0.11	1181654
1655	O43903	A6NNX1	0.990008	0.67	0.12	1181655
1656	O43903	Q6UW78	0.824484	0.67	0.57	1181656
1657	O43903	P05109	0.983519	0.67	0.12	1181657
1658	O43903	Q9Y6D0	0.0203143	0.67	0.06	1181658
1659	O43903	P23297	0.963254	0.67	0.19	1181659
1660	O43903	A0A096LP01	0.579552	0.67	0.45	1181660
1661	O43903	Q9H0Q3	0.0167163	0.67	0.16	1181661
1662	O43903	O95424	0.00170838	0.67	0.21	1181662
1663	O43903	Q5BLP8	0.243273	0.67	0.46	1181663
1664	O43903	C9JLW8	0.989747	0.67	0.38	1181664
1665	O43903	Q9P0B6	0.629293	0.67	0.63	1181665
1666	O43903	Q56P42	0.922078	0.67	0.12	1181666
1667	O43903	P04080	0.845601	0.67	0.15	1181667
1668	O43903	P01040	0.975372	0.67	0.17	1181668
1669	O43903	Q99584	0.860081	0.67	0.14	1181669
1670	O43903	Q537H7	0.00623089	0.67	0.19	1181670
1671	O43903	P29034	0.755914	0.67	0.15	1181671
1672	O43903	P03901	0.0251891	0.67	0.1	1181672
1673	O43903	P07311	0.314815	0.67	0.14	1181673
1674	O43903	Q8WXG8	0.974414	0.67	0.11	1181674
1675	O43903	Q4G0N0	0.643132	0.67	0.61	1181675
1676	O43903	Q8N0T1	0.0515955	0.67	0.14	1181676
1677	O43903	Q86SG5	0.38958	0.67	0.15	1181677
1678	O43903	P26447	0.961598	0.67	0.16	1181678
1679	O43903	P33764	0.737939	0.67	0.11	1181679
1680	O43903	P31151	0.348705	0.67	0.15	1181680
1681	O43903	Q3LHN0	0.195748	0.67	0.22	1181681
1682	O43903	Q96FQ6	0.98449	0.67	0.16	1181682
1683	O43903	P84090	0.988098	0.67	0.11	1181683
1684	O43903	Q9HCY8	0.567913	0.67	0.25	1181684
1685	O43903	P61457	0.640652	0.67	0.09	1181685
1686	O43903	P10599	0.406562	0.67	0.09	1181686
1687	O43903	O96015	0.551384	0.67	0.11	1181687
1688	O43903	P31949	0.525814	0.67	0.13	1181688
1689	O43903	Q9Y3U8	0.998002	0.67	0.16	1181689
1690	O43903	Q969Q0	0.987165	0.67	0.35	1181690
1691	O43903	Q9NR00	0.854041	0.67	0.2	1181691
1692	O43903	Q96B45	0.49158	0.67	0.2	1181692
1693	O43903	P83881	0.963315	0.67	0.38	1181693
1694	O43903	Q9BW72	0.243567	0.67	0.13	1181694
1695	O43903	P35754	0.424469	0.67	0.08	1181695
1696	O43903	Q4VC39	0.141175	0.67	0.22	1181696
1697	O43903	Q53S33	0.995785	0.67	0.1	1181697
1698	O43903	Q16559	0.986299	0.67	0.22	1181698
1699	O43903	Q9Y2Y1	0.97916	0.67	0.1	1181699
1700	O43903	P0CE72	0.613798	0.67	0.11	1181700
1701	O43903	P0CE71	0.55482	0.67	0.12	1181701
1702	O43903	Q96DE5	0.750832	0.67	0.25	1181702
1703	O43903	O75896	0.501346	0.67	0.4	1181703
1704	O43903	Q8WUH1	0.24731	0.67	0.11	1181704
1705	O43903	Q9UBF6	0.0495558	0.67	0.24	1181705
1706	O43903	P61803	0.640879	0.67	0.1	1181706
1707	O43903	O75368	0.992959	0.67	0.21	1181707
1708	O43903	Q7Z6K4	0.56285	0.67	0.15	1181708
1709	O43903	P56279	0.35981	0.67	0.14	1181709
1710	O43903	P06702	0.895577	0.67	0.24	1181710
1711	O43903	Q13113	0.00683693	0.67	0.14	1181711
1712	O43903	Q9NZF1	0.219343	0.67	0.15	1181712
1713	O43903	P14174	0.961611	0.67	0.12	1181713
1714	O43903	P03897	0.0187142	0.67	0.14	1181714
1715	O43903	Q8NFU3	0.539707	0.67	0.15	1181715
1716	O43903	A2RU14	0.515773	0.67	0.18	1181716
1717	O43903	P62888	0.994878	0.67	0.12	1181717
1718	O43903	Q9BRT3	0.0215496	0.67	0.17	1181718
1719	O43903	Q9NR33	0.902095	0.67	0.35	1181719
1720	O43903	Q96KX1	0.872905	0.67	0.11	1181720
1721	O43903	P0CW19	0.93365	0.67	0.2	1181721
1722	O43903	P49207	0.870968	0.67	0.18	1181722
1723	O43903	P60520	0.991182	0.67	0.12	1181723
1724	O43903	P0CW20	0.933941	0.67	0.2	1181724
1725	O43903	Q96BP2	0.985278	0.67	0.14	1181725
1726	O43903	P62316	0.998454	0.67	0.59	1181726
1727	O43903	P58546	0.783753	0.67	0.13	1181727
1728	O43903	P61769	0.111779	0.67	0.11	1181728
1729	O43903	P60866	0.978196	0.67	0.24	1181729
1730	O43903	P62699	0.259909	0.67	0.13	1181730
1731	O43903	H3BRN8	0.0263566	0.67	0.43	1181731
1732	O43903	Q9H7C9	0.654579	0.67	0.17	1181732
1733	O43903	O60925	0.990623	0.67	0.21	1181733
1734	O43903	P42766	0.994359	0.67	0.26	1181734
1735	O43903	Q6NVV7	0.331962	0.67	0.28	1181735
1736	O43903	Q6B9Z1	0.912713	0.67	0.11	1181736
1737	O43903	O95059	0.979185	0.67	0.09	1181737
1738	O43903	O14737	0.976006	0.67	0.34	1181738
1739	O43903	Q9NRX4	0.369019	0.67	0.14	1181739
1740	O43903	P13164	0.0396439	0.67	0.1	1181740
1741	O43903	Q8N9A8	0.916235	0.67	0.11	1181741
1742	O43903	Q5QNW6	0.991451	0.67	0.58	1181742
1743	O43903	P57053	0.983572	0.67	0.55	1181743
1744	O43903	P62318	0.478528	0.67	0.26	1181744
1745	O43903	Q7Z2F6	0.83631	0.67	0.11	1181745
1746	O43903	P49773	0.982832	0.67	0.13	1181746
1747	O43903	P06899	0.993725	0.67	0.61	1181747
1748	O43903	Q8N257	0.984617	0.67	0.62	1181748
1749	O43903	Q16778	0.987014	0.67	0.6	1181749
1750	O43903	P33778	0.991939	0.67	0.55	1181750
1751	O43903	P62807	0.985034	0.67	0.46	1181751
1756	O43903	Q99877	0.980221	0.67	0.55	1181756
1757	O43903	Q93079	0.975164	0.67	0.51	1181757
1758	O43903	O60814	0.988785	0.67	0.49	1181758
1759	O43903	Q99879	0.994826	0.67	0.52	1181759
1760	O43903	P23527	0.981476	0.67	0.54	1181760
1761	O43903	P58876	0.994631	0.67	0.54	1181761
1762	O43903	P07148	0.243982	0.67	0.17	1181762
1763	O43903	O95988	0.106717	0.67	0.18	1181763
1764	O43903	Q9HBI5	0.863824	0.67	0.27	1181764
1765	O43903	Q5JSQ8	0.211369	0.67	0.14	1181765
1766	O43903	O60880	0.935992	0.67	0.3	1181766
1767	O43903	P62987	0.996753	0.67	0.14	1181767
1768	O43903	Q9NP84	0.00172489	0.67	0.27	1181768
1769	O43903	O15212	0.8677	0.67	0.26	1181769
1770	O43903	Q15121	0.987198	0.67	0.15	1181770
1771	O43903	Q8N8F7	0.230077	0.67	0.29	1181771
1772	O43903	Q9H840	0.574627	0.67	0.11	1181772
1773	O43903	Q8N3F0	0.229632	0.67	0.16	1181773
1774	O43903	A6NNB3	0.0640217	0.67	0.1	1181774
1775	O43903	P25398	0.999357	0.67	0.16	1181775
1776	O43903	O15540	0.256862	0.67	0.11	1181776
1777	O43903	Q9BV90	0.885947	0.67	0.13	1181777
1778	O43903	P12104	0.173333	0.67	0.12	1181778
1779	O43903	O15116	0.987811	0.67	0.18	1181779
1780	O43903	P62847	0.9973	0.67	0.2	1181780
1781	O43903	Q99576	0.797254	0.67	0.3	1181781
1782	O43903	Q96R05	0.581628	0.67	0.14	1181782
1783	O43903	P00167	0.963375	0.67	0.29	1181783
1784	O43903	P09382	0.56709	0.67	0.14	1181784
1785	O43903	P62910	0.977867	0.67	0.23	1181785
1786	O43903	P09455	0.547434	0.67	0.11	1181786
1787	O43903	P08708	0.991579	0.67	0.16	1181787
1788	O43903	Q01469	0.691053	0.67	0.12	1181788
1789	O43903	Q9GZY1	0.297946	0.67	0.11	1181789
1790	O43903	Q86WX3	0.698747	0.67	0.37	1181790
1791	O43903	Q5BN46	0.500004	0.67	0.21	1181791
1792	O43903	P0C851	0.239218	0.67	0.22	1181792
1793	O43903	Q9Y3D3	0.986364	0.67	0.22	1181793
1794	O43903	P46779	0.978691	0.67	0.25	1181794
1795	O43903	P60673	0.751878	0.67	0.16	1181795
1796	O43903	P29373	0.288403	0.67	0.11	1181796
1797	O43903	P42772	0.706536	0.67	0.59	1181797
1798	O43903	Q1L6U9	0.0238128	0.67	0.28	1181798
1799	O43903	Q9NWQ9	0.751022	0.67	0.27	1181799
1800	O43903	P62829	0.843893	0.67	0.22	1181800
1801	O43903	Q9UL33	0.759171	0.67	0.09	1181801
1802	O43903	P07737	0.478551	0.67	0.1	1181802
1803	O43903	Q19AV6	0.962333	0.67	0.11	1181803
1804	O43903	Q9UKK6	0.895397	0.67	0.11	1181804
1805	O43903	Q69YW2	0.0513627	0.67	0.3	1181805
1806	O43903	Q9NPJ8	0.504759	0.67	0.1	1181806
1807	O43903	P60983	0.720023	0.67	0.11	1181807
1808	O43903	P02008	0.836524	0.67	0.1	1181808
1809	O43903	Q8WW35	0.978204	0.67	0.5	1181809
1810	O43903	P83876	0.987153	0.67	0.13	1181810
1811	O43903	Q14019	0.724423	0.67	0.12	1181811
1812	O43903	O60234	0.780354	0.67	0.1	1181812
1813	O43903	P62266	0.995169	0.67	0.37	1181813
1814	O43903	Q9Y547	0.907199	0.67	0.18	1181814
1815	O43903	P09132	0.96787	0.67	0.29	1181815
1816	O43903	Q13503	0.659597	0.67	0.18	1181816
1817	O43903	Q9UI09	0.969467	0.67	0.19	1181817
1818	O43903	Q03393	0.849498	0.67	0.13	1181818
1819	O43903	Q5VUE5	0.511684	0.67	0.24	1181819
1820	O43903	P61254	0.996845	0.67	0.46	1181820
1821	O43903	Q9UNX3	0.99803	0.67	0.57	1181821
1822	O43903	Q8WWX9	0.66963	0.67	0.06	1181822
1823	O43903	P62841	0.997007	0.67	0.58	1181823
1824	O43903	Q9NZT1	0.941165	0.67	0.16	1181824
1825	O43903	P62249	0.996151	0.67	0.13	1181825
1826	O43903	P62837	0.437878	0.67	0.16	1181826
1827	O43903	Q5SVJ3	0.45421	0.67	0.17	1181827
1828	O43903	O14603	0.915709	0.67	0.15	1181828
1830	O43903	P51668	0.591003	0.67	0.19	1181830
1831	O43903	Q9Y2X8	0.409572	0.67	0.17	1181831
1832	O43903	P61077	0.472452	0.67	0.18	1181832
1833	O43903	Q5BKU9	0.0726816	0.67	0.53	1181833
1834	O43903	Q9BXW4	0.540285	0.67	0.14	1181834
1835	O43903	Q96E14	0.318126	0.67	0.28	1181835
1836	O43903	Q99735	0.763287	0.67	0.11	1181836
1837	O43903	P55008	0.967281	0.67	0.62	1181837
1838	O43903	O60869	0.912744	0.67	0.52	1181838
1839	O43903	P46776	0.696621	0.67	0.36	1181839
1840	O43903	H0Y354	0.409842	0.67	0.1	1181840
1841	O43903	Q6L9T8	0.448882	0.67	0.1	1181841
1842	O43903	P0DP23	0.938803	0.67	0.18	1181842
1843	O43903	Q86X60	0.452896	0.67	0.1	1181843
1844	O43903	Q9NX01	0.717881	0.67	0.14	1181844
1845	O43903	Q5TYM5	0.242276	0.67	0.1	1181845
1846	O43903	Q15828	0.0640779	0.67	0.19	1181846
1847	O43903	Q6P3W2	0.150554	0.67	0.18	1181847
1848	O43903	Q16873	0.903012	0.67	0.19	1181848
1849	O43903	O14960	0.991905	0.67	0.23	1181849
1850	O43903	O15511	0.942282	0.67	0.4	1181850
1851	O43903	P62263	0.996451	0.67	0.31	1181851
1852	O43903	P63146	0.506551	0.67	0.29	1181852
1853	O43903	P15531	0.594225	0.67	0.18	1181853
1854	O43903	P22392	0.489729	0.67	0.15	1181854
1855	O43903	P49459	0.546993	0.67	0.31	1181855
1856	O43903	Q9NSK7	0.174257	0.67	0.11	1181856
1857	O43903	P62269	0.996022	0.67	0.13	1181857
1858	O43903	Q9P0P0	0.935017	0.67	0.3	1181858
1859	O43903	O00422	0.438829	0.67	0.45	1181859
1860	O43903	O14933	0.961253	0.67	0.15	1181860
1861	O43903	A0A1B0GUS4	0.95367	0.67	0.21	1181861
1862	O43903	P00441	0.657976	0.67	0.35	1181862
1863	O43903	Q9UHV9	0.995365	0.67	0.53	1181863
1864	O43903	Q6UW88	0.00356492	0.67	0.11	1181864
1865	O43903	P68036	0.902261	0.67	0.2	1181865
1866	O43903	Q6IS14	0.994975	0.67	0.28	1181866
1867	O43903	P63241	0.991545	0.67	0.3	1181867
1868	O43903	Q99471	0.843724	0.67	0.12	1181868
1869	O43903	Q86WC6	0.922939	0.67	0.2	1181869
1870	O43903	P62750	0.990706	0.67	0.62	1181870
1871	O43903	P36639	0.436513	0.67	0.49	1181871
1872	O43903	Q5VZ03	0.246212	0.67	0.12	1181872
1873	O43903	P62979	0.993537	0.67	0.18	1181873
1874	O43903	A6NNL5	0.276552	0.67	0.16	1181874
1875	O43903	O95807	0.637166	0.67	0.13	1181875
1876	O43903	Q9UBK9	0.800197	0.67	0.13	1181876
1877	O43903	P83731	0.986982	0.67	0.61	1181877
1878	O43903	P11441	0.881995	0.67	0.38	1181878
1879	O43903	Q8WVJ2	0.91427	0.67	0.22	1181879
1880	O43903	P62280	0.936631	0.67	0.13	1181880
1881	O43903	P24666	0.783152	0.67	0.12	1181881
1882	O43903	Q7Z713	0.921783	0.67	0.2	1181882
1883	O43903	Q96K17	0.858066	0.67	0.24	1181883
1884	O43903	Q8N5N7	0.906421	0.67	0.22	1181884
1885	O43903	Q8WV19	0.129528	0.67	0.1	1181885
1886	O43903	O14558	0.857194	0.67	0.49	1181886
1887	O43903	P46778	0.838961	0.67	0.36	1181887
1888	O43903	Q9H5X1	0.641241	0.67	0.1	1181888
1889	O43903	O75293	0.637112	0.67	0.13	1181889
1890	O43903	Q9NWV4	0.412892	0.67	0.14	1181890
1891	O43903	P53816	0.877696	0.67	0.12	1181891
1892	O43903	Q9Y3D0	0.949989	0.67	0.32	1181892
1893	O43903	Q9BUY7	0.834687	0.67	0.14	1181893
1894	O43903	P63208	0.985421	0.67	0.53	1181894
1895	O43903	Q9Y2Y0	0.824341	0.67	0.38	1181895
1896	O43903	Q96G61	0.982451	0.67	0.26	1181896
1897	O43903	Q8NFP7	0.831372	0.67	0.31	1181897
1898	O43903	Q96F85	0.828915	0.67	0.14	1181898
1899	O43903	Q8N9N8	0.920926	0.67	0.58	1181899
1900	O43903	P55273	0.680426	0.67	0.43	1181900
1901	O43903	Q9NX18	0.955843	0.67	0.22	1181901
1902	O43903	Q5TA89	0.956116	0.67	0.6	1181902
1903	P11309	P62328	0.0233089	0.26	0.06	1181903
1904	P11309	P62273	0.534697	0.26	0.23	1181904
1905	P11309	Q8N5G0	0.561254	0.26	0.15	1181905
1906	P11309	P62857	0.261372	0.26	0.15	1181906
1907	P11309	P63173	0.960386	0.26	0.19	1181907
1908	P11309	O15239	0.13903	0.26	0.11	1181908
1909	P11309	Q9BPY8	0.944291	0.26	0.21	1181909
1910	P11309	P33552	0.494088	0.26	0.2	1181910
1911	P11309	P61165	0.0803613	0.26	0.1	1181911
1912	P11309	P61024	0.670483	0.26	0.12	1181912
1913	P11309	P29377	0.371956	0.26	0.18	1181913
1914	P11309	C9J3I9	0.161269	0.26	0.12	1181914
1915	P11309	Q9P1F3	0.48615	0.26	0.11	1181915
1916	P11309	Q96FX2	0.0734309	0.26	0.13	1181916
1917	P11309	P60002	0.112504	0.26	0.14	1181917
1918	P11309	P63220	0.975331	0.26	0.1	1181918
1919	P11309	Q71UM5	0.968914	0.26	0.22	1181919
1920	P11309	Q9NU23	0.955202	0.26	0.11	1181920
1921	P11309	Q8N6N7	0.922148	0.26	0.18	1181921
1922	P11309	Q6YFQ2	0.894173	0.26	0.19	1181922
1923	P11309	P59646	0.351112	0.26	0.15	1181923
1924	P11309	Q96FJ2	0.316102	0.26	0.16	1181924
1925	P11309	P63167	0.354207	0.26	0.11	1181925
1926	P11309	O75531	0.685909	0.26	0.16	1181926
1927	P11309	Q13015	0.409122	0.26	0.16	1181927
1928	P11309	P06703	0.880381	0.26	0.12	1181928
1929	P11309	O43504	0.80673	0.26	0.13	1181929
1930	P11309	P04271	0.921279	0.26	0.12	1181930
1931	P11309	P61513	0.971874	0.26	0.11	1181931
1932	P11309	A6NNX1	0.951798	0.26	0.12	1181932
1933	P11309	P05109	0.942303	0.26	0.12	1181933
1934	P11309	Q9Y6D0	0.029002	0.26	0.06	1181934
1935	P11309	P23297	0.864724	0.26	0.19	1181935
1936	P11309	Q9H0Q3	0.020483	0.26	0.16	1181936
1937	P11309	O95424	0.00306161	0.26	0.21	1181937
1938	P11309	Q56P42	0.643708	0.26	0.12	1181938
1939	P11309	P04080	0.815414	0.26	0.15	1181939
1940	P11309	P01040	0.938812	0.26	0.17	1181940
1941	P11309	Q99584	0.641432	0.26	0.14	1181941
1942	P11309	Q537H7	0.0112942	0.26	0.19	1181942
1943	P11309	P29034	0.71387	0.26	0.15	1181943
1944	P11309	P03901	0.0409572	0.26	0.1	1181944
1945	P11309	P07311	0.343708	0.26	0.14	1181945
1946	P11309	Q8WXG8	0.865511	0.26	0.11	1181946
1947	P11309	Q8N0T1	0.0723107	0.26	0.14	1181947
1948	P11309	Q86SG5	0.543051	0.26	0.15	1181948
1949	P11309	P26447	0.879872	0.26	0.16	1181949
1950	P11309	P33764	0.659289	0.26	0.11	1181950
1951	P11309	P31151	0.505586	0.26	0.15	1181951
1952	P11309	Q3LHN0	0.265404	0.26	0.22	1181952
1953	P11309	Q96FQ6	0.925382	0.26	0.16	1181953
1954	P11309	P84090	0.947174	0.26	0.11	1181954
1955	P11309	Q9HCY8	0.421441	0.26	0.25	1181955
1956	P11309	P61457	0.640155	0.26	0.09	1181956
1957	P11309	P10599	0.498022	0.26	0.09	1181957
1958	P11309	O96015	0.359074	0.26	0.11	1181958
1959	P11309	P31949	0.603436	0.26	0.13	1181959
1960	P11309	Q9Y3U8	0.99299	0.26	0.16	1181960
1961	P11309	Q9NR00	0.674664	0.26	0.2	1181961
1962	P11309	Q96B45	0.137596	0.26	0.2	1181962
1963	P11309	Q9BW72	0.108695	0.26	0.13	1181963
1964	P11309	P35754	0.55414	0.26	0.08	1181964
1965	P11309	Q4VC39	0.0580487	0.26	0.22	1181965
1966	P11309	Q53S33	0.987484	0.26	0.1	1181966
1967	P11309	Q16559	0.87857	0.26	0.22	1181967
1968	P11309	Q9Y2Y1	0.950362	0.26	0.1	1181968
1969	P11309	P0CE72	0.637784	0.26	0.11	1181969
1970	P11309	P0CE71	0.561224	0.26	0.12	1181970
1971	P11309	Q96DE5	0.539161	0.26	0.25	1181971
1972	P11309	Q8WUH1	0.332854	0.26	0.11	1181972
1973	P11309	Q9UBF6	0.0769333	0.26	0.24	1181973
1974	P11309	P61803	0.598036	0.26	0.1	1181974
1975	P11309	O75368	0.967295	0.26	0.21	1181975
1976	P11309	Q7Z6K4	0.588251	0.26	0.15	1181976
1977	P11309	P56279	0.29672	0.26	0.14	1181977
1978	P11309	P06702	0.799489	0.26	0.24	1181978
1979	P11309	Q13113	0.0138896	0.26	0.14	1181979
1980	P11309	Q9NZF1	0.377595	0.26	0.15	1181980
1981	P11309	P14174	0.915335	0.26	0.12	1181981
1982	P11309	P03897	0.0272077	0.26	0.14	1181982
1983	P11309	Q8NFU3	0.562355	0.26	0.15	1181983
1984	P11309	A2RU14	0.231034	0.26	0.18	1181984
1985	P11309	P62888	0.979856	0.26	0.12	1181985
1986	P11309	Q9BRT3	0.0419775	0.26	0.17	1181986
1987	P11309	Q96KX1	0.604389	0.26	0.11	1181987
1988	P11309	P0CW19	0.759381	0.26	0.2	1181988
1989	P11309	P49207	0.781187	0.26	0.18	1181989
1990	P11309	P60520	0.958736	0.26	0.12	1181990
1991	P11309	P0CW20	0.75878	0.26	0.2	1181991
1992	P11309	Q96BP2	0.931654	0.26	0.14	1181992
1993	P11309	P58546	0.805056	0.26	0.13	1181993
1994	P11309	P61769	0.13937	0.26	0.11	1181994
1995	P11309	P60866	0.972248	0.26	0.24	1181995
1996	P11309	P62699	0.34356	0.26	0.13	1181996
1997	P11309	Q9H7C9	0.676417	0.26	0.17	1181997
1998	P11309	O60925	0.946593	0.26	0.21	1181998
1999	P11309	P42766	0.982144	0.26	0.26	1181999
2000	P11309	Q6B9Z1	0.770763	0.26	0.11	1182000
2001	P11309	O95059	0.925967	0.26	0.09	1182001
2002	P11309	Q9NRX4	0.464464	0.26	0.14	1182002
2003	P11309	P13164	0.0455046	0.26	0.1	1182003
2004	P11309	Q8N9A8	0.773229	0.26	0.11	1182004
2005	P11309	P62318	0.549866	0.26	0.26	1182005
2006	P11309	Q7Z2F6	0.514767	0.26	0.11	1182006
2007	P11309	P49773	0.944014	0.26	0.13	1182007
2008	P11309	P07148	0.311238	0.26	0.17	1182008
2009	P11309	O95988	0.130608	0.26	0.18	1182009
2010	P11309	Q5JSQ8	0.356346	0.26	0.14	1182010
2011	P11309	P62987	0.985156	0.26	0.14	1182011
2012	P11309	Q15121	0.9535	0.26	0.15	1182012
2013	P11309	Q9H840	0.646344	0.26	0.11	1182013
[truncated: 998,000+ more rows]
