# Supplementary material for: AlphaFold2-based prediction of the co-condensation propensity of proteins
Source: Proc Natl Acad Sci U S A. 2024 Aug 12;121(34):e2315005121. doi: 10.1073/pnas.2315005121 (PMC11348322; doi:10.1073/pnas.2315005121)
Supplement: Supplementary file 3 — Dataset S02 (XLSX) [file pnas.2315005121.sd02.xlsx]

## Sheet: Sheet 1 - Dataset-S2
Dataset S2
	gene	positive_count	negative_count	mean	std	min	max
0	Q2M2I8	1596	904	0.578964	0.335791	0.00103495	0.999218
1	Q9NYB9	2352	386	0.724211	0.292032	0.00072264	0.999865
2	Q16186	2063	687	0.657141	0.330917	0.000542976	0.999769
3	O95081	2001	627	0.658842	0.320922	0.000289184	0.999732
4	Q8N944	94	2416	0.229679	0.23731	0.000499062	0.972103
5	Q8IY63	1051	1252	0.486812	0.327907	0.00327351	0.998849
6	Q69YU3	1242	1178	0.508868	0.342168	0.000253808	0.999286
7	Q68DC2	1873	837	0.620957	0.342017	0.00235583	0.999661
8	Q9H8Y5	1571	1036	0.56281	0.349628	0.000801441	0.9993
9	P10275	1082	1373	0.474004	0.345304	0.000820646	0.99884
10	Q68EM7	2688	170	0.7914	0.248814	0.00232391	0.999913
11	O43182	1380	1293	0.514316	0.360671	0.0011998	0.999254
12	Q99856	1214	1205	0.506278	0.340282	0.000327525	0.999274
13	Q9UBL0	1321	764	0.570262	0.316186	0.00183003	0.997631
14	P17544	297	2074	0.294603	0.281372	0.00010978	0.994205
15	Q92858	144	2552	0.219641	0.240301	3.03e-05	0.988366
16	P54253	1218	1158	0.508978	0.352443	0.00066417	0.998417
17	O15265	1826	706	0.625675	0.321853	0.00247633	0.998683
18	Q9ULK2	2287	523	0.700618	0.311159	0.00256398	0.99945
19	Q5T6C5	1525	891	0.573076	0.329076	0.000885692	0.998755
20	Q9BYV9	716	1576	0.395976	0.336132	0.000484135	0.997707
21	O95817	976	1278	0.4705	0.327854	0.000199675	0.99853
22	Q8WY36	1113	1326	0.480805	0.342395	0.00148347	0.997784
23	Q9BUH8	448	1825	0.343188	0.300568	0.000287436	0.995943
24	Q8NFJ8	589	1589	0.386458	0.306613	7.29e-05	0.996887
25	P0C671	188	2526	0.223822	0.259446	0.00013722	0.991784
26	Q6ZQX7	181	2519	0.227035	0.2565	4.11e-05	0.990514
27	Q96B23	234	1930	0.300007	0.26244	8.68e-05	0.992431
28	Q9GZP8	167	2716	0.203544	0.251169	2.33e-06	0.997665
29	Q9BW04	123	2357	0.238213	0.23963	0.000154751	0.980874
30	Q9H425	678	1375	0.422571	0.309566	8.5e-05	0.99732
31	Q14444	2278	351	0.713848	0.28958	0.00124787	0.999741
32	P20810	244	2150	0.279363	0.277004	0.000209048	0.989354
33	P22681	1448	1054	0.546751	0.3428	0.000809146	0.999186
34	Q16204	1006	1270	0.474514	0.330617	0.000596376	0.999403
35	Q9H0W5	498	1956	0.329228	0.312364	0.00011593	0.997256
36	Q9Y3X0	384	1669	0.353424	0.280713	0.00029197	0.992192
37	Q6ZUT6	81	2675	0.196456	0.217389	9.19e-05	0.975401
38	O60583	3024	155	0.831488	0.244013	0.00372537	0.999967
39	Q9H7U1	530	1419	0.400119	0.304064	0.00102338	0.990412
40	Q9UQ88	2755	277	0.782506	0.276834	0.00367617	0.99993
41	P49918	811	1266	0.449985	0.316742	6.69e-05	0.997986
42	Q9UKY7	316	1845	0.319814	0.276472	3.69e-05	0.995352
43	O14627	672	1454	0.410201	0.31398	3.91e-05	0.997666
44	Q13111	1523	1211	0.538783	0.362387	0.00153462	0.999561
45	Q9C0C6	434	1718	0.356618	0.292582	8.15e-05	0.99476
46	Q99967	301	2032	0.298317	0.276958	3.5e-05	0.995456
47	Q96JQ2	1169	1380	0.478999	0.351462	0.00124149	0.998594
48	Q9NZN8	2106	636	0.667139	0.325286	0.000577176	0.999647
49	O75175	2538	266	0.758927	0.272521	0.00230858	0.999826
50	Q8N137	1015	1121	0.497862	0.310243	0.00278173	0.997781
51	Q9BXS0	457	2012	0.3181	0.31068	0.000165257	0.996373
52	Q9NQ92	334	2030	0.300828	0.284394	1.16e-05	0.997807
53	Q8N684	1312	1060	0.530418	0.337136	0.000269369	0.999248
54	Q6UUV9	422	1775	0.349708	0.296182	0.00035525	0.990592
55	Q6UUV7	200	2151	0.27305	0.26261	0.000189685	0.983423
56	Q9P2B4	693	1446	0.420345	0.313045	0.000700325	0.997295
57	Q9NWM3	735	1390	0.426756	0.313984	0.000110649	0.997327
58	Q7LFL8	183	2322	0.250704	0.255086	4.29e-05	0.992401
59	Q96EP5	2072	676	0.65926	0.331668	0.000281077	0.999819
60	O94850	52	3045	0.147477	0.198716	8.96e-05	0.973537
61	P56177	511	1676	0.362329	0.30277	2.64e-05	0.997415
62	Q6E0U4	127	2737	0.193038	0.236467	3.54e-05	0.987742
63	O75190	1753	775	0.613662	0.33355	0.000167005	0.999712
64	Q9UBX2	971	1299	0.463477	0.332516	0.000102461	0.998887
65	Q92997	1097	1398	0.470296	0.349611	0.000492801	0.998804
66	P23588	2121	545	0.677176	0.312713	0.000863753	0.9995
67	Q14241	2268	499	0.699482	0.311387	0.00202251	0.999737
68	Q8IYF1	837	1509	0.427605	0.3332	0.000654509	0.997756
69	Q8N8S7	2153	434	0.692952	0.299249	0.00139946	0.999756
70	Q9Y6I3	585	1669	0.372679	0.313419	0.000440465	0.996222
71	A6NHQ4	734	1548	0.410431	0.324231	8.49e-05	0.997976
72	P50548	1005	1337	0.46653	0.334836	0.000214497	0.998632
73	Q86X53	933	1239	0.466452	0.322181	0.000155563	0.998221
74	Q6P6B1	8	3837	0.0584644	0.10522	1.4e-05	0.946494
75	Q9UI08	1170	857	0.536227	0.310492	0.000176799	0.998592
76	Q969W3	166	2467	0.232334	0.247914	1.15e-05	0.993668
77	Q86XD5	240	1942	0.301548	0.263143	7.34e-05	0.994749
78	Q6PJ61	918	1491	0.436996	0.339222	0.000227008	0.998855
79	Q12948	846	1510	0.425016	0.334272	0.000184739	0.997738
80	Q9NU39	448	1867	0.337038	0.30371	4.84e-05	0.995866
81	Q96NZ1	291	1983	0.306605	0.281888	0.000105336	0.992263
82	Q12778	871	1253	0.462973	0.314452	0.000460526	0.995981
83	P98177	271	1778	0.32658	0.270357	0.000165693	0.991675
84	Q9UN86	1214	1041	0.522389	0.32968	0.000189843	0.998984
85	Q75VX8	1919	727	0.635865	0.332164	0.00224288	0.999562
86	Q86UU5	96	2727	0.190224	0.229878	0.000102783	0.98178
87	Q86WP2	178	2224	0.258998	0.246965	8.7e-05	0.993244
88	Q9HC44	135	2320	0.244403	0.240616	6.82e-05	0.982513
89	P10412	1990	617	0.658753	0.32034	3.25e-05	0.999773
90	Q5JVS0	855	1109	0.47343	0.308753	0.000179559	0.998641
91	P14317	924	1306	0.460621	0.329238	0.000308065	0.997827
92	O14964	2636	230	0.775774	0.265946	0.004218	0.999914
93	Q14774	1761	733	0.616663	0.327529	0.000320003	0.999622
94	Q8IX15	2071	519	0.678539	0.30693	0.000802022	0.999675
95	P09067	364	1868	0.325368	0.286628	2.47e-05	0.99533
96	Q15735	1272	1158	0.515116	0.336936	0.000873291	0.998237
97	Q2T9L4	284	2020	0.298163	0.273225	4.67e-05	0.994746
98	Q96CB8	2217	404	0.708925	0.293275	0.000525716	0.999769
99	Q6IPM2	56	3007	0.155473	0.20189	0.000328147	0.983345
100	B3KU38	1014	1246	0.478117	0.329602	0.000322785	0.99865
101	Q9Y6F6	1122	1247	0.495048	0.336957	0.00237057	0.998494
102	P78415	664	1511	0.407069	0.315899	0.00019833	0.995769
103	P78411	553	1617	0.382798	0.308029	0.000149763	0.995196
104	Q8WXH2	584	1711	0.374352	0.316607	0.000376752	0.99676
105	Q96JJ6	686	1486	0.411105	0.317193	0.000314616	0.997821
106	Q9UK76	581	1631	0.37806	0.309356	9.07e-06	0.998675
107	Q63ZY3	1091	1441	0.463622	0.351692	0.000515679	0.999439
108	Q6ZWB6	1064	1220	0.485834	0.334603	0.000188101	0.998731
109	Q8NAX2	188	2410	0.242001	0.258688	6.57e-05	0.991854
110	Q96AC6	608	1735	0.359079	0.332699	0.000321475	0.998258
111	Q9Y4X4	157	2330	0.246598	0.249018	4.17e-05	0.990268
112	O43474	282	2036	0.29859	0.282563	7.1e-05	0.99023
113	Q2M2I5	1838	592	0.641431	0.313474	0.0017662	0.99982
114	Q659C4	2147	798	0.653855	0.347078	0.00222818	0.999755
115	Q92615	1996	702	0.64572	0.329241	0.00117866	0.999422
116	O75112	1185	1229	0.500459	0.3422	0.00099785	0.998381
117	Q96PV6	2595	357	0.756084	0.292487	0.0022436	0.999937
118	Q9UHB6	583	1606	0.391196	0.309242	0.00056806	0.994062
119	Q93052	1895	735	0.632803	0.331362	0.000552876	0.999457
120	Q32MZ4	331	1730	0.329393	0.285854	0.000698669	0.991989
121	Q8ND56	1744	784	0.610796	0.333031	0.000239992	0.999524
122	Q9UNF1	2458	399	0.734887	0.29556	0.00148489	0.9999
123	Q9HCI5	1129	1358	0.479909	0.347681	0.00151385	0.998981
124	Q14244	1156	1205	0.504726	0.33552	0.00114643	0.998733
125	Q96T17	1712	819	0.604058	0.329927	0.00211253	0.999473
126	Q8NDC0	436	1948	0.323312	0.300484	1.42e-05	0.997993
127	Q8NA82	1144	1283	0.487931	0.359186	0.000644289	0.9991
128	Q9H992	1359	1345	0.504253	0.365385	0.000503731	0.99941
129	P29966	1267	968	0.534409	0.330919	8.66e-05	0.999008
130	P49006	185	2390	0.24669	0.258712	7.8e-06	0.996003
131	Q00987	1200	1127	0.511593	0.335173	0.000267424	0.998931
132	Q02078	1246	1062	0.521858	0.331126	0.000227651	0.998807
133	Q02080	896	1283	0.458026	0.32477	7.8e-05	0.99832
134	O14770	1482	947	0.562237	0.337572	0.000265071	0.999607
135	P50221	595	1505	0.394947	0.307332	2.28e-05	0.99788
136	Q6ZN04	763	1452	0.421489	0.322118	0.000195027	0.99761
137	Q8N3F8	2419	415	0.727681	0.299903	0.00333766	0.999795
138	Q5JXC2	589	1660	0.378629	0.314242	0.000125791	0.997254
139	P42568	1535	804	0.583961	0.324249	0.00027455	0.999019
140	P50219	1226	1101	0.511958	0.334995	0.000137367	0.99926
141	Q13875	365	2089	0.300922	0.292407	8.4e-06	0.99841
142	Q969V6	993	1142	0.489887	0.315103	0.00333596	0.996615
143	O43312	1657	890	0.589328	0.33884	0.000829523	0.999612
144	Q8N307	39	3176	0.129586	0.186263	3.31e-05	0.97244
145	P50539	159	2450	0.233035	0.247725	2.03e-05	0.991826
146	Q13469	806	1575	0.412198	0.333404	0.000710307	0.997116
147	Q14934	582	1907	0.352139	0.324545	0.000492341	0.996648
148	Q8N5F7	1836	709	0.629133	0.328383	0.000421995	0.999764
149	Q6ZUT1	761	1298	0.439904	0.314612	7.73e-05	0.998047
150	Q15270	1327	1003	0.537021	0.333015	0.000155954	0.999243
151	Q9UD57	611	1613	0.386201	0.311903	5.58e-05	0.997293
152	A6NCS4	947	1299	0.462901	0.329963	6.22e-05	0.998888
153	Q9P242	735	1401	0.430085	0.316148	0.000336574	0.993829
154	Q96G74	2296	363	0.723985	0.287125	0.000710513	0.999884
155	Q6UWI2	42	3074	0.147116	0.176157	3.42e-05	0.983731
156	Q96IZ0	857	1194	0.460315	0.313902	0.000123722	0.998555
157	Q96AQ6	112	2574	0.213102	0.236115	0.000469357	0.986635
158	Q8IZ21	1189	1157	0.511163	0.33389	0.000717255	0.998559
159	Q9BVI0	1698	932	0.589293	0.34182	0.00195884	0.99916
160	Q9H4M7	1066	1385	0.4671	0.343372	0.000692861	0.999035
161	Q8TF01	1021	1482	0.453254	0.349125	0.000959702	0.998933
162	Q86V59	1148	1092	0.506438	0.330685	0.000191029	0.9992
163	Q9UKI9	1451	809	0.573697	0.322389	0.000198018	0.999379
164	Q86YN6	616	1793	0.367643	0.322191	0.000881138	0.995249
165	Q13427	1946	758	0.632302	0.33694	0.00152671	0.999719
166	Q8WUF5	1631	855	0.599411	0.345158	0.00109547	0.999529
167	Q86XN7	1588	998	0.570705	0.341923	0.00154011	0.998939
168	Q92786	555	1812	0.357039	0.31293	0.00034699	0.997067
169	Q9NZ81	159	2742	0.199392	0.245674	5.73e-06	0.995137
170	Q569H4	397	1844	0.33325	0.288688	4.84e-05	0.995475
171	Q8IZ63	167	2449	0.234298	0.253438	6.3e-05	0.991643
172	P0CG20	420	1929	0.326464	0.300824	0.000173069	0.994382
173	Q6PGN9	648	1628	0.392472	0.318149	7.05e-05	0.99726
174	P06454	105	2965	0.163513	0.213902	5.05e-06	0.993359
175	Q9Y3Y4	1112	1268	0.484787	0.338813	0.000126221	0.998693
176	Q3YEC7	1648	778	0.602176	0.3251	0.000757309	0.999289
177	Q96S59	2278	402	0.714624	0.294116	0.000971957	0.999729
178	Q96D71	1584	981	0.573192	0.34303	0.00116287	0.999454
179	Q8NC44	356	2042	0.30679	0.294026	0.00037456	0.995518
180	Q9NVW2	1018	1450	0.452512	0.346166	0.000383841	0.998596
181	Q6ZNA4	1495	1188	0.537043	0.358798	0.00112645	0.999018
182	Q7L4I2	1356	1118	0.528517	0.347034	0.000211715	0.999463
183	Q13761	833	1428	0.433236	0.326925	7.69e-05	0.998088
184	Q9BVN2	797	1677	0.401388	0.338644	0.000739664	0.998401
185	Q96BU1	257	2063	0.287835	0.267147	0.000101335	0.992788
186	Q9P1V8	345	1993	0.312541	0.293341	0.000166199	0.99381
187	Q86VE3	1308	1198	0.51797	0.346618	0.000285401	0.999116
188	P0DPB3	1170	1155	0.501655	0.334812	0.000242389	0.998862
189	Q8NC51	656	1379	0.41854	0.306622	0.000121644	0.998007
190	Q12872	2179	666	0.671889	0.329778	0.00352332	0.999753
191	Q9NRF2	1167	1175	0.503408	0.332499	0.000885702	0.998687
192	Q96B97	2237	475	0.69849	0.30337	0.00126868	0.999627
193	Q15464	670	1507	0.405719	0.316485	0.000138182	0.996837
194	Q5VZ18	1260	1046	0.526359	0.330808	0.000253082	0.998517
195	A6NL88	91	2491	0.215457	0.222905	0.000194329	0.983893
196	Q8N196	2089	651	0.660406	0.327641	0.00112607	0.999844
197	Q9P270	794	1420	0.434855	0.321987	0.000306013	0.997874
198	Q8WU79	1797	715	0.624695	0.327665	0.000230593	0.999682
199	O60641	2490	305	0.745904	0.282044	0.00315195	0.999759
200	Q13487	1947	566	0.657186	0.311867	0.000374106	0.999747
201	Q9Y6H5	1567	1144	0.550913	0.356907	0.00159133	0.999242
202	Q8TAD8	1155	1118	0.505992	0.333617	0.000145614	0.999067
203	Q5TF21	877	1580	0.422831	0.337771	0.00144854	0.999093
204	Q53LP3	1604	811	0.594258	0.328671	0.00041749	0.999418
205	O94993	1189	1478	0.47128	0.363777	0.000439446	0.999277
206	Q02447	1578	1185	0.54894	0.36243	0.000607939	0.999235
207	Q86XZ4	1685	675	0.616116	0.318033	0.000339798	0.999469
208	Q01130	2243	518	0.69574	0.313226	4.15e-05	0.999891
209	Q9BRL6	2265	459	0.705798	0.307664	9.27e-05	0.999888
210	Q15532	1835	663	0.636272	0.32211	0.00029633	0.999598
211	O75177	2143	448	0.69552	0.303536	0.000347315	0.999771
212	Q9P2F5	853	1509	0.429735	0.333356	0.00105364	0.996909
213	Q6ZW31	928	1442	0.442621	0.338815	0.000453836	0.998629
214	Q8N3V7	431	1765	0.353548	0.293517	0.00132767	0.991342
215	Q8N5C8	1661	1014	0.579412	0.351757	0.000780352	0.999653
216	Q13207	1039	1401	0.463582	0.342782	0.00037806	0.99864
217	P15884	755	1487	0.420726	0.323018	0.000251488	0.997211
218	Q9HCS4	1350	952	0.547474	0.325411	0.000421408	0.998082
219	Q9NQB0	846	1277	0.455763	0.316446	0.000428111	0.996652
220	P19484	332	1985	0.306768	0.283423	0.000190146	0.991718
221	Q92734	1857	591	0.648484	0.313676	0.000163858	0.999684
222	Q8WY91	1166	1170	0.500815	0.335726	0.00026048	0.998548
223	Q6UXF1	23	3347	0.111863	0.154481	7.93e-05	0.961966
224	Q8N131	226	2120	0.275266	0.260739	3.22e-05	0.995231
225	Q8WWA1	15	3752	0.0687427	0.119741	1e-05	0.971124
226	Q13061	1262	1208	0.512113	0.343779	0.000448407	0.997975
227	O75157	1476	575	0.60334	0.292909	0.00187884	0.997609
228	Q9Y3Q8	232	2126	0.280336	0.26762	6.95e-05	0.991873
229	Q9Y5U2	304	1819	0.325916	0.273413	5.29e-05	0.994382
230	Q8TB05	358	1921	0.316445	0.286799	1.92e-05	0.996559
231	Q9UMX0	1123	1278	0.487205	0.341197	0.000487829	0.998096
232	Q9UHD9	1132	1302	0.486994	0.342085	0.00131295	0.998134
233	Q9BZI7	1589	884	0.580687	0.336134	0.000490034	0.999495
234	P42768	2027	582	0.66554	0.314855	0.000406382	0.999703
235	Q9Y6W5	1936	619	0.651309	0.316733	0.000424921	0.999641
236	O43516	1828	727	0.623807	0.331055	0.000344324	0.999543
237	Q9GZV5	629	1656	0.383242	0.315957	0.000121886	0.997863
238	P67809	1067	1227	0.483197	0.335039	6.89e-05	0.999221
239	P16989	1323	1106	0.527049	0.342119	0.000113656	0.999425
240	Q9Y5A9	2087	619	0.667826	0.322471	0.000481947	0.999586
241	Q9P1Z0	1184	1422	0.47555	0.357151	0.000792105	0.998841
242	Q96C00	1563	901	0.57881	0.33725	0.000164083	0.999649
243	Q9ULC8	866	1528	0.425011	0.338121	0.000208141	0.998606
244	O76080	846	1343	0.444034	0.325558	2.75e-05	0.998116
245	Q8IX07	874	1517	0.429369	0.337054	0.00110851	0.997454
246	O15231	443	1810	0.347406	0.301162	0.000286564	0.994267
247	Q9H8N7	870	1179	0.470371	0.313728	0.000290984	0.996637
248	Q96MN9	35	3305	0.121509	0.162585	2.39e-05	0.978926
249	Q96F45	699	1610	0.400867	0.323063	0.000285783	0.995284
250	Q6NUN9	265	2168	0.276844	0.277882	0.00020229	0.995005
251	Q8NDL9	1247	893	0.540177	0.314739	0.000683682	0.998302
252	Q02040	2068	503	0.678791	0.304713	0.00123681	0.999711
253	Q5T1N1	135	2379	0.216775	0.255131	0.000209029	0.988444
254	Q96B36	962	1204	0.474239	0.325441	6.23e-05	0.998542
255	Q9BTT0	1395	986	0.552432	0.336753	3.19e-05	0.999147
256	Q7Z5R6	1783	622	0.63587	0.313323	0.000610795	0.999677
257	Q9NWB6	2325	319	0.73253	0.279221	0.000833517	0.999848
258	Q6ZUM4	1479	988	0.561163	0.337916	0.00190541	0.999358
259	P50553	293	2174	0.281709	0.277491	1.97e-05	0.995463
260	Q9Y2D1	118	2758	0.191991	0.227135	2.56e-05	0.990517
261	Q8WXS3	209	2235	0.262575	0.260873	8.82e-06	0.996035
262	Q92560	2051	586	0.66681	0.317226	0.00110203	0.999739
263	P56945	975	1484	0.440234	0.343287	0.000806977	0.99884
264	Q6ZU67	1084	1343	0.47148	0.342669	0.000210875	0.999045
265	Q9HBH7	165	3450	0.117302	0.220403	5.79e-06	0.997387
266	Q9H694	1856	899	0.613217	0.350628	0.00238862	0.999671
267	A1A5D9	242	1789	0.317725	0.260153	0.00104323	0.988385
268	Q9P2W6	26	3651	0.078317	0.140954	3e-06	0.97718
269	A8MU93	108	2934	0.171444	0.223176	3.25e-06	0.996151
270	Q8TAB5	224	2326	0.255312	0.259429	3.2e-05	0.993738
271	Q9BU76	650	1521	0.399484	0.314053	6.24e-05	0.997229
272	O95873	54	3215	0.134205	0.188973	3.29e-05	0.990085
273	Q8IXQ3	203	2381	0.247615	0.260846	1.42e-05	0.994897
274	O75952	306	2150	0.290951	0.287403	0.000111748	0.995232
275	O95810	586	1675	0.374927	0.310012	0.00018858	0.997829
276	Q6P2H3	167	2506	0.227712	0.255598	0.000572764	0.994082
277	Q8WVB6	2097	856	0.643661	0.35787	0.00218659	0.999849
278	Q99966	178	2742	0.202575	0.244588	1.27e-05	0.990337
279	Q14247	846	1520	0.422311	0.334431	0.000274444	0.99755
280	Q2TBE0	3721	5	0.93852	0.121174	0.0452816	0.999991
281	Q9BQY9	330	2070	0.30121	0.284822	2.72e-05	0.996108
282	Q9NPI6	866	1428	0.442205	0.326044	0.000338771	0.997577
283	Q8IZD4	1073	1133	0.499278	0.322563	0.000549283	0.998032
284	P35659	3493	72	0.894163	0.182031	0.0011281	0.999963
285	Q8TEH3	1102	1330	0.478137	0.342175	0.0014449	0.998633
286	Q9NRI5	1229	1147	0.516135	0.337861	0.00197788	0.999291
287	O14490	523	1802	0.354474	0.309636	0.00135764	0.993732
288	Q8NEP3	1557	937	0.574266	0.338897	0.000720263	0.999362
289	O75061	1431	1126	0.535628	0.348553	0.00158738	0.999168
290	Q14919	1294	1072	0.526831	0.34046	2.68e-05	0.999314
291	Q13627	1495	859	0.574466	0.329318	0.000294248	0.999501
292	A0AVK6	1330	1165	0.522393	0.345605	0.00170194	0.9987
293	O43281	627	1699	0.377612	0.3149	0.00018468	0.998073
294	Q13541	424	2144	0.300081	0.306103	3.79e-06	0.998936
295	Q15056	2906	205	0.811949	0.251988	0.00010937	0.999962
296	O43768	270	2430	0.248312	0.276558	6.52e-06	0.997845
297	O95936	557	1897	0.350712	0.318583	0.000139412	0.996589
298	Q8IWE2	466	1746	0.352534	0.299593	0.000139492	0.998416
299	Q86V42	1173	1239	0.494593	0.342127	0.000314781	0.999104
300	Q8NE31	773	1299	0.447582	0.309894	0.0003857	0.996978
301	Q9Y6X4	638	1509	0.403814	0.312657	0.000221029	0.996867
302	Q8TBP5	107	3211	0.139068	0.205437	1.28e-05	0.997409
303	A6ND36	1256	1164	0.515681	0.355387	0.00058107	0.99912
304	Q08050	714	1493	0.415675	0.31886	0.000566941	0.996905
305	O43638	567	1596	0.384856	0.309133	4.3e-05	0.997811
306	Q92837	53	3208	0.13243	0.184615	1.18e-05	0.984447
307	Q13283	978	1263	0.470003	0.327973	0.000147047	0.998653
308	Q8WWW8	470	1702	0.363427	0.304054	0.000208503	0.995277
309	A6NGK3	73	3180	0.136825	0.197072	2.96e-06	0.995329
310	A1L429	118	2894	0.17448	0.226694	3.58e-06	0.996897
311	A6NDE8	87	3080	0.152047	0.212551	3.01e-06	0.996409
312	A6NER3	131	2844	0.181256	0.233619	3.59e-06	0.997173
313	Q4V321	86	3036	0.1564	0.213021	3.48e-06	0.996197
314	Q6NT46	119	2869	0.177018	0.229097	3.54e-06	0.996845
315	Q4V326	83	3054	0.153974	0.21069	3.19e-06	0.996449
316	Q9BWX5	232	2240	0.265892	0.269957	3.51e-05	0.992326
317	Q96CN9	92	2736	0.187919	0.228285	7.74e-05	0.976064
318	Q5T442	885	1341	0.448684	0.32528	0.000143829	0.999329
319	Q8NBF1	369	1798	0.338347	0.290713	0.000153357	0.992945
320	O75496	228	2246	0.264591	0.259914	2.67e-05	0.994874
321	A7E2F4	412	1908	0.327362	0.300641	0.000732867	0.997123
322	A8MQT2	312	2126	0.291752	0.287205	0.000543836	0.996234
323	Q96D09	1158	1219	0.497184	0.354504	0.000766303	0.99909
324	Q8WUI4	1272	1161	0.518326	0.338973	0.000947825	0.999021
325	Q9HCC6	524	1554	0.376423	0.299642	3.54e-05	0.996825
326	Q9NQ87	1007	1078	0.489671	0.321482	5.84e-05	0.998873
327	Q15651	181	2666	0.209109	0.2531	2.83e-06	0.99799
328	Q00613	1144	1253	0.490637	0.340384	0.000298924	0.999047
329	Q9UBD0	529	1753	0.361758	0.307342	8.25e-05	0.996937
330	P07476	1	4096	0.0175908	0.0458454	8.67e-06	0.860212
331	Q9H910	437	1899	0.329458	0.301001	1.04e-05	0.998105
332	Q5T7N3	1052	1372	0.468804	0.345004	0.00145437	0.998942
333	Q9P0J7	568	1686	0.375602	0.312319	8.68e-05	0.998444
334	Q6ZU52	21	3235	0.127746	0.159945	0.000274841	0.947279
335	Q1ED39	253	1964	0.300283	0.271554	7.28e-05	0.990461
336	Q9H2C1	2137	385	0.699123	0.288487	0.000467133	0.999519
337	Q8IXW0	334	2030	0.302073	0.29183	0.000224273	0.99617
338	P29536	2721	208	0.789724	0.257185	0.000973224	0.99995
339	Q9BQK8	1198	1259	0.496974	0.347223	0.000793966	0.998967
340	Q9BRK4	363	2123	0.299006	0.294556	0.000565872	0.997317
341	Q9Y5Q3	282	2060	0.29471	0.273572	4.56e-05	0.994477
342	Q16584	1683	894	0.593335	0.341715	0.00168391	0.999452
343	O43283	1447	1166	0.534559	0.352797	0.0016983	0.999229
344	Q99558	542	1930	0.340875	0.319179	0.000553547	0.997575
345	Q13164	987	1203	0.477162	0.339353	0.000795726	0.998963
346	Q6NTE8	446	1566	0.37067	0.288106	9.67e-05	0.996409
347	Q6NZ67	739	1720	0.38428	0.33507	1.14e-05	0.999876
348	Q96HR8	2072	511	0.681168	0.303325	0.00044026	0.99956
349	Q96NT1	518	1783	0.351585	0.307418	2.09e-05	0.998419
350	Q86T75	41	3425	0.103848	0.173285	7.56e-05	0.986393
351	Q14494	368	1967	0.316512	0.295625	0.000478381	0.994765
352	Q8TAU0	1771	689	0.626392	0.323387	0.000254138	0.999642
353	Q99801	221	2284	0.262124	0.263687	2.77e-05	0.995418
354	O60936	693	1554	0.395905	0.321758	1.9e-05	0.999567
355	Q7Z417	403	1975	0.324043	0.300136	0.000239807	0.993028
356	Q969R2	1724	851	0.600575	0.337836	0.00242937	0.999414
357	Q8TE49	1485	1059	0.551486	0.346221	0.00114571	0.999332
358	P40424	1707	723	0.61136	0.325595	0.000433153	0.999709
359	Q13442	1357	909	0.552324	0.329404	5.68e-05	0.999639
360	Q8TD55	455	1740	0.353559	0.301369	0.000148345	0.996873
361	Q6T4P5	778	1761	0.389361	0.339445	0.000347763	0.998868
362	O15318	1604	943	0.579871	0.342757	5.01e-05	0.999613
363	Q9UBK2	557	1740	0.369038	0.313979	0.000492952	0.994737
364	P41236	337	1996	0.307561	0.281627	2.9e-05	0.995571
365	Q6NXS1	331	1997	0.307134	0.282026	2.93e-05	0.995969
366	Q9H875	2106	572	0.679377	0.313727	6.62e-05	0.999832
367	Q86WR7	279	2007	0.298159	0.27615	6.35e-05	0.993563
368	Q6NWY9	3291	48	0.877432	0.185807	0.01283	0.999947
369	A6NEV1	294	2235	0.275302	0.284018	2.64e-05	0.997209
370	Q6ZRT6	416	2025	0.314168	0.302366	2.43e-05	0.998177
371	P79522	109	2721	0.198058	0.22716	1.12e-05	0.994238
372	P12272	19	3730	0.073889	0.128548	7.46e-06	0.987233
373	Q9BRP8	1082	1142	0.4929	0.332382	5.43e-05	0.999872
374	P54727	1056	1130	0.48985	0.324436	0.000341136	0.998685
375	Q684P5	1454	932	0.559947	0.332158	0.000407975	0.999007
376	A6NK89	375	1892	0.325416	0.29379	0.000369885	0.997539
377	Q9BTD8	1956	677	0.648879	0.331747	0.000353413	0.999814
378	Q9NTX7	978	1337	0.464222	0.333956	8.85e-05	0.998999
379	Q8NCN4	977	1407	0.455447	0.339967	0.000477806	0.999132
380	Q96BH1	2269	390	0.716268	0.29022	0.000352839	0.999835
381	Q8TA86	1548	810	0.586666	0.325654	0.000173011	0.999843
382	Q92541	2928	183	0.812268	0.252422	0.00362865	0.999889
383	P28702	981	1174	0.477132	0.325092	0.000104738	0.999151
384	Q9UPU9	2020	697	0.649895	0.330445	0.00113923	0.999682
385	Q5PRF9	2058	558	0.67403	0.310851	0.00154307	0.999755
386	Q86UD0	1078	1195	0.491127	0.331136	0.000169297	0.999254
387	Q14140	66	2719	0.189278	0.201893	3.7e-05	0.988369
388	O14492	1157	1086	0.510749	0.329404	0.000449552	0.998945
389	Q5HYK7	1562	972	0.570019	0.340928	0.00126323	0.999272
390	A1X283	1426	957	0.555534	0.328583	0.00202824	0.998458
391	Q96IW2	292	2026	0.297412	0.280165	4.47e-05	0.995865
392	Q9NUL5	1399	883	0.565078	0.323937	8.77e-05	0.999362
393	B4DS77	123	2300	0.243631	0.236626	9.53e-05	0.989591
394	Q96EB6	1338	1049	0.534671	0.335781	0.000467427	0.998923
395	Q1XH10	1419	1206	0.526744	0.351387	0.000696411	0.998549
396	Q14493	462	1552	0.371663	0.293824	3.29e-05	0.996854
397	Q96CW6	679	1489	0.40683	0.317221	7.27e-05	0.998975
398	Q16637	310	1884	0.314505	0.274756	4.45e-05	0.995328
399	Q13573	1001	1283	0.47324	0.332985	0.000312233	0.998302
400	O14512	1508	1005	0.558526	0.34537	0.000319353	0.999659
401	Q02446	1406	1269	0.515722	0.361337	0.000583456	0.999183
402	Q96PI1	360	3267	0.161453	0.282207	1.32e-06	0.999574
403	Q7Z422	404	2083	0.307749	0.299169	9.57e-06	0.998801
404	O75410	1002	1119	0.497031	0.317678	0.0012729	0.998241
405	Q9Y6A5	702	1634	0.393588	0.331467	0.00113652	0.99781
406	Q8N103	148	2417	0.236128	0.25415	0.000117502	0.988714
407	Q9H3H9	238	2336	0.256099	0.26847	2.24e-05	0.996877
408	Q5VWI1	1762	702	0.623639	0.323961	0.0005116	0.999679
409	P19532	934	1444	0.443439	0.336626	0.000191179	0.998717
410	O43294	353	1849	0.331724	0.28794	0.000221903	0.995484
411	Q9NW97	141	2868	0.18276	0.228472	2.71e-05	0.998593
412	P13805	1933	560	0.65768	0.310585	0.000355816	0.999812
413	O15405	1180	1123	0.513144	0.329003	0.000606071	0.998455
414	Q86VY4	1365	1034	0.539102	0.339903	0.000168307	0.999586
415	P40222	1010	1258	0.476247	0.329248	0.000345695	0.998579
416	Q04323	465	1667	0.360877	0.293259	8.1e-05	0.99597
417	Q9C0B0	1098	1050	0.509832	0.334901	0.0012582	0.99899
418	Q9H9P5	1401	855	0.565478	0.32181	0.000929393	0.998587
419	Q9H1J1	1527	842	0.577138	0.330347	0.000291046	0.999683
420	A8MV65	282	2076	0.294335	0.277024	5.26e-05	0.995884
421	Q969T9	1565	858	0.585902	0.333063	3.46e-05	0.999605
422	Q6ICG8	957	1428	0.451214	0.339515	5.21e-05	0.999344
423	P19544	932	1157	0.475253	0.317949	0.000141759	0.997422
424	Q96K62	1266	1051	0.523982	0.333061	0.000162976	0.999383
425	Q96GY0	1461	995	0.556751	0.339218	0.000152084	0.999379
426	Q5D1E8	1774	742	0.617444	0.327603	0.000694392	0.999425
427	Q8N554	751	1493	0.418016	0.325668	0.000309041	0.997649
428	Q9UDV7	547	1719	0.367051	0.311316	0.00034306	0.997402
429	Q96PM9	595	1566	0.394493	0.309635	9.98e-05	0.997625
430	O60304	275	1811	0.323307	0.274962	0.000144199	0.995269
431	O14639	935	1494	0.438297	0.339553	0.000463522	0.997188
432	P49418	2210	357	0.7096	0.284737	0.000766765	0.999807
433	Q8N6T3	753	1328	0.438379	0.316997	8.5e-05	0.997338
434	Q7Z5H3	833	1343	0.441078	0.318448	0.000603499	0.998687
435	Q8N264	1689	781	0.608583	0.329425	0.00136064	0.999662
436	Q5SQI0	521	1647	0.374885	0.308316	4.62e-05	0.997733
437	Q00994	86	3132	0.146318	0.206461	4.62e-06	0.995314
438	Q8IXM2	839	1312	0.448224	0.32224	3.28e-05	0.998773
439	Q8WUQ7	1857	785	0.624351	0.335136	0.00203777	0.999621
440	Q8IWD4	88	2806	0.185487	0.217937	2.07e-05	0.99039
441	Q2TAC2	210	2354	0.251779	0.268832	6.2e-05	0.989974
442	Q9NPF0	12	3825	0.0605672	0.109936	1.78e-05	0.969713
443	Q99618	105	2550	0.215731	0.229719	2.85e-05	0.992844
444	P09497	384	1922	0.32134	0.287133	5.79e-05	0.99551
445	Q96P44	111	2750	0.188844	0.237648	5.23e-05	0.979891
446	Q8NE35	1695	716	0.611852	0.318997	0.00091819	0.999104
447	Q96BA8	215	2411	0.24471	0.263638	0.00012115	0.996768
448	Q9UHG0	1828	706	0.627352	0.331454	0.000319732	0.999768
449	Q8WYQ5	2006	792	0.639348	0.343193	0.0011063	0.999771
450	O60479	546	1438	0.395849	0.296967	4.42e-05	0.997204
451	Q9H329	1444	1039	0.549164	0.341471	0.00115361	0.999149
452	Q9UJM3	347	1692	0.344986	0.281586	0.000120185	0.993212
453	Q9NVM1	18	3666	0.0787654	0.133029	9.23e-06	0.977223
454	O94988	1033	1412	0.460278	0.343233	0.00156543	0.997968
455	Q96MY7	621	1604	0.389176	0.31561	0.000582143	0.997222
456	P98174	1915	747	0.636244	0.335709	0.00238785	0.999661
457	Q9P107	1788	564	0.6382	0.303554	0.00226254	0.999579
458	Q7Z353	1332	1013	0.538431	0.334621	0.000712277	0.99931
459	Q15011	148	2451	0.231087	0.245197	6.94e-05	0.992703
460	Q8N3J3	152	2315	0.246513	0.252799	0.000180919	0.988978
461	Q9H5V7	688	1391	0.421553	0.311954	0.000113788	0.997965
462	P51617	1363	965	0.548409	0.331243	0.000436303	0.998854
463	Q9H0B6	1547	914	0.574249	0.334745	0.00129327	0.999512
464	A1A4G5	95	3081	0.154128	0.206172	9.57e-06	0.993656
465	Q92539	1173	1309	0.490473	0.349609	0.000846279	0.999129
466	Q9Y5V3	1510	1128	0.546132	0.355198	0.000902539	0.999505
467	Q02779	1427	1129	0.535219	0.349735	0.00128005	0.999206
468	Q8NHZ7	317	2122	0.289978	0.281582	2.05e-05	0.996884
469	A0A1B0GVZ6	319	2236	0.278869	0.283643	1.62e-05	0.997637
470	Q13064	1456	906	0.565356	0.33189	0.000491405	0.999042
471	Q05195	315	1989	0.305094	0.276391	2.91e-05	0.995088
472	P10244	1472	1130	0.546953	0.353957	0.000673556	0.99943
473	Q6P582	879	1607	0.413031	0.345096	1.16e-05	0.999888
474	Q8WY41	505	1844	0.346854	0.304561	3.71e-05	0.996998
475	Q8N660	21	3298	0.11594	0.160697	0.000117966	0.960759
476	O00221	1582	652	0.612844	0.308032	0.000174574	0.999513
477	Q9NQX5	77	2839	0.178084	0.210828	3.28e-05	0.986073
478	O15173	128	2534	0.220461	0.23768	1.23e-05	0.992397
479	O94880	1456	1194	0.531204	0.358295	0.000769151	0.999387
480	Q6NSJ2	1679	684	0.613434	0.316646	0.00112967	0.99953
481	Q01860	1781	707	0.625341	0.327103	0.000154608	0.999772
482	Q8TB68	60	3140	0.144736	0.191334	3.52e-05	0.988648
483	Q96IS3	513	2411	0.27685	0.314604	1.35e-05	0.99985
484	Q9P2K3	2089	476	0.685672	0.297392	0.000621014	0.999704
485	Q01201	673	1449	0.413329	0.315136	0.000181507	0.996449
486	Q06587	2558	306	0.759909	0.278449	0.000733227	0.999907
487	Q8ND24	2222	272	0.722452	0.271572	0.00188223	0.99987
488	Q9Y3L3	1551	640	0.605666	0.308057	0.00077669	0.999595
489	Q9H0F6	491	1849	0.347189	0.308456	7.86e-05	0.996943
490	P29353	1983	718	0.647231	0.332275	0.00113067	0.999693
491	P98077	2012	665	0.655371	0.326252	0.000886066	0.999754
492	Q9ULF5	487	1773	0.343996	0.320995	0.000253016	0.997085
493	Q8IYB5	2295	386	0.717455	0.289309	0.0004711	0.999708
494	O75264	230	2881	0.194227	0.25561	1.17e-05	0.999456
495	Q9NUQ6	1812	439	0.655603	0.296656	0.000526642	0.999734
496	Q08AE8	1450	1110	0.542673	0.349368	0.00101341	0.99953
497	P78362	1881	587	0.650275	0.311414	0.000512905	0.999349
498	Q6ZMT1	667	1588	0.397987	0.317061	0.000113087	0.997899
499	Q8WXE9	313	2301	0.270394	0.289208	0.000201121	0.995042
500	Q17RD7	398	1855	0.336619	0.300565	0.000186896	0.995576
501	O15119	1065	1455	0.457951	0.349317	0.000467094	0.998844
502	Q9H7E2	2042	548	0.669831	0.313759	0.000749365	0.999705
503	Q96RS0	895	1416	0.443335	0.33227	0.000574495	0.998264
504	P04637	662	1314	0.428446	0.308165	8.07e-05	0.998652
505	O00401	2715	311	0.777645	0.27787	0.000876314	0.999912
506	Q9BTP6	470	1980	0.323948	0.303274	3.5e-05	0.999536
507	A2A288	1438	861	0.567726	0.325505	0.000338271	0.998909
508	Q9HCC9	1581	989	0.570278	0.342707	0.00129721	0.999468
509	Q9H091	844	1300	0.454266	0.321964	0.000517129	0.998103
510	Q6N043	1753	943	0.595614	0.348941	0.00074867	0.999415
511	Q9H9D4	917	1443	0.443721	0.337082	0.000467246	0.998216
512	Q96IT1	83	2658	0.199451	0.226186	9.15e-05	0.99019
513	Q86XF7	682	1638	0.391785	0.326605	1.94e-05	0.998345
514	Q2TB10	1761	773	0.61346	0.331505	0.000903352	0.999593
515	Q8N8V4	2280	469	0.706741	0.299522	0.000611033	0.999615
516	Q96DR7	2335	526	0.704395	0.315913	0.00205909	0.999842
517	A8MVX0	1744	878	0.602314	0.336925	0.00141244	0.999581
518	Q3SXY8	1224	845	0.543869	0.312435	0.000127332	0.999345
519	Q96C12	2445	228	0.760509	0.2561	0.00360379	0.999698
520	P15056	1798	775	0.617765	0.330766	0.00138302	0.999448
521	Q6P1N0	2522	337	0.744276	0.284903	0.00597813	0.999838
522	Q86UF4	684	1579	0.398314	0.31915	8.7e-05	0.998321
523	Q15744	655	1559	0.397177	0.316147	5.05e-05	0.998056
524	Q86XR8	566	1560	0.391995	0.307678	0.000534262	0.997837
525	Q9HCG8	2472	479	0.727722	0.314077	0.00287425	0.99983
526	Q7L591	498	1600	0.375383	0.302439	0.000208527	0.996697
527	Q9NZJ0	382	1756	0.346496	0.292781	0.000286465	0.995756
528	Q13202	1257	998	0.532084	0.326673	0.000276506	0.998965
529	O75822	1014	1343	0.459264	0.344956	5.32e-05	0.999853
530	P55199	1320	921	0.544415	0.327429	0.00068676	0.999294
531	Q8TE68	1212	1124	0.513033	0.336824	0.000670994	0.998643
532	P11308	1327	994	0.536975	0.332138	0.000175441	0.998829
533	Q8TAM6	70	2681	0.193946	0.209699	4.47e-05	0.990827
534	Q2M2I3	868	1153	0.472776	0.313732	0.000135348	0.997638
535	Q9H706	1206	1241	0.499005	0.344473	0.0014046	0.999067
536	Q9UHL9	1989	755	0.640749	0.334787	0.00261345	0.999418
537	Q9Y5J3	651	1583	0.389919	0.314985	4.83e-05	0.998218
538	Q9Y2N7	1124	1275	0.486062	0.34082	0.000362739	0.998683
539	Q8NCD3	77	2964	0.164833	0.218828	0.000123383	0.982214
540	O43248	694	1305	0.43073	0.308207	5.25e-05	0.997582
541	Q96JZ2	818	1293	0.450004	0.318406	0.000124854	0.998454
542	Q9H2X8	53	3219	0.133781	0.182926	6.42e-06	0.994866
543	Q13261	57	3061	0.14634	0.190616	2.18e-05	0.989335
544	Q92985	597	1813	0.363336	0.32171	0.000169526	0.997571
545	Q8IVT5	1111	1518	0.451631	0.359479	0.000317468	0.99895
546	Q4G0J3	3395	76	0.880974	0.189081	0.00327472	0.99997
547	O75022	136	2628	0.211103	0.247659	0.000131498	0.990907
548	Q9BT23	1057	1196	0.486815	0.3353	7.78e-06	0.999498
549	Q96LR2	195	2439	0.240085	0.258114	4.06e-05	0.99518
550	O43318	1799	649	0.633542	0.316017	0.000665416	0.999575
551	Q9H9H5	21	3494	0.0971612	0.149482	7.64e-06	0.980402
552	P23508	205	2392	0.227132	0.270701	0.000287408	0.99547
553	Q16626	268	2216	0.270321	0.272267	2.29e-05	0.995547
554	Q15742	1451	952	0.559392	0.33169	0.000349779	0.99907
555	Q14511	1204	1146	0.509641	0.350248	0.000733833	0.999349
556	Q9BYH8	1812	575	0.636107	0.314649	0.00066842	0.999845
557	Q5VV17	1748	542	0.641168	0.30522	0.000305516	0.999721
558	P40426	1360	912	0.550047	0.328074	0.000307759	0.999455
559	P50479	928	1107	0.484785	0.31707	9.8e-05	0.998307
560	Q8NHV9	647	1625	0.384877	0.317949	1.86e-05	0.998963
561	Q6ZMZ0	1507	1133	0.545457	0.356162	0.000853817	0.999625
562	Q7Z698	1022	1149	0.490891	0.326403	0.000184955	0.998937
563	Q96SB4	1925	577	0.656453	0.310897	0.000436712	0.999429
564	O75333	594	1688	0.377356	0.314862	5.66e-05	0.997714
565	Q15025	330	2122	0.292402	0.290274	0.000612316	0.995754
566	Q15654	1395	883	0.561774	0.3255	0.000218722	0.999011
567	Q49AM3	975	1456	0.44276	0.340515	0.000121695	0.998868
568	Q9NZ09	1485	966	0.563323	0.334526	0.000530569	0.999049
569	Q9H832	2243	378	0.714565	0.281921	0.000151078	0.999448
570	Q9NP61	1279	1115	0.519513	0.339702	0.000298034	0.998942
571	P20749	1076	1055	0.4999	0.322074	9.98e-05	0.998629
572	Q5T681	152	2716	0.201632	0.23861	1.88e-05	0.997421
573	Q504U0	109	2988	0.166185	0.222825	8.49e-06	0.995134
574	Q8IYE1	116	2859	0.177952	0.231689	0.000135162	0.991241
575	A2RUB6	507	1706	0.365485	0.30614	0.0013546	0.994994
576	Q8TD31	12	3626	0.07704	0.128128	1.24e-05	0.921861
577	Q96GE4	841	1245	0.456068	0.330531	0.00275001	0.998453
578	Q8IYA6	814	1398	0.438262	0.324339	0.000604535	0.998055
579	Q9NVR5	2171	477	0.705287	0.31582	0.0026867	0.999824
580	Q5F1R6	3342	66	0.875005	0.184667	0.00305257	0.999959
581	Q99704	1575	913	0.577132	0.340659	0.000419536	0.999323
582	Q9H0I2	1033	1288	0.470279	0.337616	8.22e-05	0.999666
583	G9CGD6	2104	701	0.659461	0.335299	0.00283583	0.999803
584	Q9BQ89	311	2049	0.298543	0.284126	3.38e-05	0.995511
585	Q8TC76	269	2158	0.280435	0.273002	7.33e-05	0.995236
586	Q8TF61	1465	846	0.575691	0.321341	0.0020838	0.999432
587	Q5JSP0	1527	960	0.563046	0.340101	0.000776735	0.999444
588	P51116	3031	181	0.827047	0.247808	0.00204727	0.999925
589	Q5VSY0	144	2530	0.222464	0.246617	8.4e-05	0.996626
590	Q96HH9	547	1496	0.388965	0.299037	0.000161596	0.99689
591	Q6NT76	1599	755	0.594433	0.3225	0.000174405	0.999312
592	Q9UJY1	931	1222	0.468779	0.323107	1.3e-05	0.999353
593	Q16666	1013	1144	0.488013	0.32304	0.00150368	0.99734
594	Q8WWN9	1296	938	0.545152	0.326462	0.000234375	0.999056
595	Q03721	546	1696	0.367348	0.310231	0.000193853	0.99737
596	Q96EK9	1824	558	0.65137	0.304943	6.27e-05	0.999672
597	Q71RC2	1984	801	0.633673	0.341747	0.000939807	0.999628
598	Q9BQE6	249	2259	0.265635	0.267384	2.31e-05	0.996503
599	Q6ZN17	766	1158	0.462331	0.306834	3.35e-05	0.997897
600	O15553	1488	828	0.577929	0.322767	0.00137279	0.999217
601	Q5VWK0	37	3045	0.143681	0.189157	6.85e-05	0.970673
602	Q8NC96	1977	527	0.66365	0.313255	7.9e-05	0.999804
603	A1E959	19	3662	0.0766534	0.135127	9.7e-06	0.979899
604	Q9P286	1182	1204	0.501985	0.341641	0.000249109	0.998862
605	Q9Y5B6	2512	320	0.749461	0.279696	0.00639231	0.999828
606	Q08499	2026	402	0.699623	0.296862	0.000753551	0.999831
607	O60331	1500	843	0.576446	0.326968	0.000313726	0.999225
608	O75170	2312	486	0.706231	0.309292	0.00285772	0.999759
609	Q92530	654	1747	0.376951	0.328176	4.77e-05	0.998264
610	Q05209	1277	1157	0.518077	0.339192	0.000399437	0.998933
611	P49023	816	1482	0.430367	0.326242	0.000703351	0.997243
612	Q9H5N1	72	2884	0.173342	0.213339	0.000376069	0.984361
613	P47736	1934	523	0.662282	0.303243	0.000437924	0.999592
614	O94762	1907	601	0.651713	0.317874	0.00288315	0.999741
615	Q04206	430	1752	0.347966	0.295501	0.000143741	0.994935
616	Q5VTB9	1085	1259	0.484154	0.337012	0.000254574	0.998855
617	P46783	1646	917	0.589356	0.349773	1.53e-05	0.999962
618	Q96GP6	521	2084	0.325396	0.31772	0.000520438	0.996115
619	O95171	25	3236	0.123891	0.167601	7.75e-05	0.962544
620	A6NKC9	531	1859	0.347168	0.312487	9.3e-05	0.99873
621	A0MZ66	495	1745	0.359786	0.305053	0.00124367	0.998114
622	Q13433	406	2000	0.315958	0.302546	0.000163324	0.997091
623	Q9H0W8	1778	749	0.616332	0.330848	0.000443119	0.999644
624	O75886	2431	380	0.733968	0.286692	0.00137624	0.999885
625	Q8IWL8	64	3328	0.120715	0.189022	8.14e-06	0.991545
626	Q6ZVD7	662	1712	0.381252	0.324608	0.000867397	0.99687
627	Q8NDF8	2405	269	0.750482	0.262477	0.000353882	0.999825
628	Q96NL1	37	3261	0.128237	0.170846	5.16e-05	0.986649
629	Q9Y6Q6	55	2925	0.162809	0.200228	7.99e-05	0.980598
630	O14545	895	1325	0.45605	0.327009	0.000393412	0.998483
631	Q14694	1686	851	0.596779	0.339593	0.00057941	0.999608
632	Q96DN2	81	3071	0.150957	0.217503	6.91e-05	0.982911
633	Q8NAP8	896	1205	0.462571	0.318475	0.000177017	0.998871
634	Q8N9L1	328	1838	0.322842	0.27886	3.35e-05	0.995477
635	Q9BV97	209	2408	0.244588	0.265913	3.66e-05	0.995824
636	Q9Y2T1	979	1282	0.469432	0.337804	0.00103863	0.998231
637	Q9NR55	394	1873	0.325472	0.293505	1.39e-05	0.997934
638	Q6PGQ7	446	1925	0.332562	0.30485	0.000164087	0.997385
639	Q8N5S9	1459	874	0.568032	0.330518	0.000139613	0.999475
640	Q96RR4	1508	980	0.562024	0.34155	0.000204316	0.999214
641	Q6UXH8	966	1237	0.468639	0.328745	0.000173318	0.999041
642	Q52MB2	33	3495	0.0981024	0.159737	1.03e-05	0.985863
643	Q8N4S0	1576	873	0.581542	0.334407	0.00029142	0.999252
644	Q96F63	2164	369	0.710065	0.28349	0.000328713	0.999858
645	Q8N8Z6	120	2743	0.192723	0.236275	4.9e-05	0.990031
646	Q7L190	485	1654	0.364702	0.29902	5.27e-05	0.997236
647	O00167	1013	986	0.496547	0.31184	9.58e-05	0.999186
648	O14526	1827	520	0.653202	0.299968	0.0025905	0.999466
649	Q6PIV2	805	1564	0.416202	0.331476	7.55e-05	0.99863
650	Q96I24	1744	905	0.597887	0.343975	0.000832051	0.999384
651	Q674X7	1613	724	0.601521	0.31749	0.00156015	0.999415
652	Q86Y91	1499	920	0.566979	0.336921	0.000939409	0.999626
653	Q99612	448	2214	0.291846	0.301583	2.68e-05	0.99955
654	O95678	1393	998	0.551821	0.336115	0.0013786	0.999767
655	Q6P5Q4	2091	533	0.675732	0.311001	0.000609396	0.999748
656	Q96II8	1598	997	0.571419	0.344171	0.000803348	0.999305
657	O75427	1524	1058	0.557733	0.350217	0.000621887	0.999226
658	A1L020	885	1395	0.443842	0.330208	0.000126382	0.998239
659	Q7L4E1	614	1521	0.399423	0.310761	0.000235243	0.998181
660	Q96M43	70	2847	0.177098	0.219558	9.6e-05	0.984875
661	Q9H093	995	1318	0.463355	0.335547	0.000242382	0.998312
662	Q9Y2B9	76	3425	0.108692	0.189074	1.07e-06	0.993044
663	Q9P0K7	138	2840	0.188453	0.247168	0.000150802	0.992307
664	Q9BV68	1048	1184	0.485797	0.331112	8.8e-05	0.998756
665	Q92622	1714	900	0.596598	0.341692	0.00262815	0.999481
666	Q9H788	1937	481	0.666704	0.298202	0.00107117	0.999741
667	Q13501	995	1386	0.454078	0.334713	0.000176474	0.998875
668	Q13243	3099	183	0.835593	0.238047	0.000135247	0.999972
669	Q9NUL3	1935	722	0.637646	0.330578	0.000541146	0.999572
670	Q9H6E5	1899	602	0.649828	0.314621	0.00124509	0.99955
671	Q5TC79	1533	873	0.576061	0.33134	0.000193824	0.999303
672	Q9P0L1	120	2391	0.236077	0.246492	0.000200165	0.990089
673	Q9BS18	437	2343	0.275368	0.312688	2.83e-06	0.999195
674	Q5TG30	1812	629	0.634483	0.319264	0.000743019	0.999677
675	Q9UMQ3	275	2306	0.265836	0.277291	2.74e-05	0.99521
676	Q6P1W5	109	2591	0.207999	0.236536	0.000107908	0.985233
677	O95567	136	2652	0.208348	0.245061	3.68e-05	0.995109
678	O95400	1234	876	0.547122	0.315869	0.000185883	0.998891
679	Q96ST8	128	2598	0.211186	0.240341	0.000301052	0.986557
680	Q5VXU3	445	1794	0.341909	0.297624	2.75e-05	0.997646
681	Q9H9R9	76	2905	0.171386	0.205305	7.8e-06	0.987691
682	Q9H773	443	1715	0.350277	0.299247	5.7e-06	0.996843
683	Q9H6D8	128	2757	0.194571	0.237597	2.23e-05	0.994308
684	Q5JQS6	444	2166	0.301629	0.310935	4.43e-06	0.998941
685	Q96HZ4	824	1250	0.451203	0.319068	4.82e-05	0.998795
686	Q53T59	943	1073	0.486891	0.313368	0.000139954	0.998483
687	Q8IU57	220	2395	0.250898	0.268738	0.000112868	0.994539
688	Q9Y597	993	1163	0.480674	0.335609	0.000675621	0.998927
689	O60268	898	1157	0.471836	0.315589	0.000105344	0.998542
690	Q7Z3D4	174	2420	0.24173	0.250858	4.94e-05	0.994591
691	A6NJ08	334	2241	0.278111	0.287828	1.56e-05	0.998383
692	Q8TC05	321	1904	0.32286	0.286169	0.000409547	0.990172
693	Q14696	1088	1083	0.497591	0.325859	8.28e-05	0.99926
694	Q14582	499	1589	0.37195	0.29953	2.75e-05	0.997565
695	P51957	1428	995	0.557831	0.349035	0.000804977	0.999331
696	Q00653	1914	847	0.622877	0.344781	0.000912657	0.999373
697	Q5W0B1	972	1349	0.464468	0.336962	0.0006826	0.999368
698	P22059	1761	696	0.622366	0.319075	0.00201823	0.99918
699	Q96EK2	642	1584	0.396091	0.317184	0.000222512	0.998401
700	Q6DJT9	533	1514	0.394094	0.303127	9.88e-05	0.995562
701	Q9UPG8	547	1684	0.371396	0.30543	9.49e-05	0.996961
702	Q6ZRP0	669	1927	0.353658	0.336643	2.97e-05	0.999181
703	P05386	2628	474	0.743907	0.312574	1.5e-05	0.999926
704	O43159	1705	678	0.619583	0.31899	0.000103732	0.999652
705	Q8N5H7	1364	732	0.571086	0.312172	0.000787767	0.999483
706	O43609	545	1991	0.334667	0.319656	8.44e-05	0.998213
707	Q8TE77	1633	878	0.584268	0.337307	0.00068949	0.999294
708	Q9NRL3	325	1774	0.336614	0.286743	0.000388408	0.995276
709	P49848	2253	621	0.684652	0.336115	0.0021281	0.999947
710	Q86T24	1392	989	0.550265	0.336382	0.000481982	0.999189
711	Q9P0T4	976	1516	0.444362	0.346242	2.31e-05	0.998968
712	Q6P1M9	1783	849	0.605765	0.341991	0.000581471	0.999698
713	O00499	2430	234	0.753144	0.257757	0.00069786	0.999839
714	A8MTZ7	33	3501	0.0960454	0.151705	1.11e-05	0.984656
715	A6NLC5	828	1511	0.421671	0.332015	4.01e-05	0.999531
716	Q96CT7	1106	1325	0.474763	0.346865	7.42e-05	0.99983
717	Q7Z7K6	1481	1245	0.530842	0.363551	3.97e-05	0.999223
718	Q58WW2	1212	1117	0.515653	0.33508	0.00112477	0.998826
719	Q8IV53	1190	1110	0.515197	0.33378	0.000802705	0.999122
720	A6NNA5	422	1746	0.343975	0.290479	3.6e-05	0.996333
721	Q86Y01	2170	446	0.695311	0.292737	0.000716715	0.99947
722	Q9Y6G9	2086	827	0.642515	0.354467	0.000147967	0.999894
723	P42566	1595	1173	0.548872	0.36633	0.00164488	0.999025
724	Q5T9C2	690	1617	0.399936	0.320752	0.000114852	0.998621
725	Q4V328	108	2762	0.165458	0.232471	4.23e-05	0.983903
726	P52655	1895	506	0.666743	0.297859	0.000278254	0.999596
727	P17658	1160	991	0.520482	0.321388	0.000469181	0.998941
728	O15037	1866	834	0.616729	0.342816	0.000732582	0.999323
729	Q8IWV1	15	3618	0.0839952	0.133166	9.61e-06	0.972996
730	Q14693	1217	1212	0.504394	0.343852	0.000998153	0.999016
731	P58340	1246	1178	0.507632	0.350403	7.34e-05	0.999895
732	Q15773	977	1495	0.436933	0.350884	3.91e-05	0.999837
733	Q15653	744	1336	0.429411	0.311318	5.35e-05	0.998504
734	P22736	172	2330	0.25301	0.257796	7.28e-05	0.994367
735	Q9BQI9	248	2329	0.257423	0.272683	2e-05	0.995862
736	P54845	184	2635	0.217125	0.251094	2.07e-05	0.997273
737	Q9Y266	1288	952	0.541299	0.328982	0.000104936	0.999664
738	Q96CV9	75	2781	0.186533	0.22029	0.000202432	0.982231
739	Q9ULR5	96	3006	0.164182	0.214398	9.72e-06	0.993128
740	Q07343	1722	537	0.637627	0.298758	0.000546684	0.999584
741	Q8WYR1	406	1866	0.333884	0.297265	0.000246278	0.996346
742	Q86VR2	34	3372	0.109006	0.165846	2.83e-05	0.981925
743	Q5VYV7	160	2281	0.248698	0.248171	8.45e-05	0.994324
744	Q7Z572	658	1622	0.388842	0.319714	8.02e-05	0.998307
745	O95793	2648	419	0.752814	0.298306	0.00128868	0.99986
746	Q9NS62	95	2614	0.204057	0.234661	0.000121788	0.985831
747	Q9BVT8	214	2519	0.228278	0.26709	4.83e-05	0.99661
748	Q86YW5	77	2906	0.167983	0.211603	3.02e-05	0.992656
749	Q96NA8	1368	880	0.557205	0.323135	0.000631232	0.999571
750	O94763	1380	938	0.556036	0.328765	0.00035086	0.999003
751	Q8N3Z6	1500	1008	0.557161	0.346381	0.00013766	0.999462
752	Q8WTX9	454	1550	0.381959	0.295562	6.24e-05	0.996421
753	Q7Z4V0	711	1881	0.356269	0.348304	0.000157171	0.997604
754	Q8N556	1157	1048	0.522176	0.324719	0.000806671	0.999037
755	Q6ULP2	167	2511	0.22752	0.258742	0.000202759	0.989141
756	Q6P4F7	1269	1274	0.497659	0.350287	0.0016477	0.999094
757	Q9UQB8	1837	362	0.677496	0.278213	0.000361606	0.999773
758	Q99728	1888	745	0.629519	0.330703	0.0011918	0.999504
759	Q8TD16	503	1929	0.325794	0.320803	0.000140523	0.997127
760	Q6ZP65	43	2879	0.168321	0.195809	0.000163385	0.969524
761	Q13191	1871	601	0.642987	0.311721	0.00214314	0.999436
762	Q8N4L8	806	1221	0.45341	0.313544	7.27e-05	0.998498
763	Q2M243	106	2799	0.186376	0.226861	0.000250888	0.99077
764	Q155Q3	504	1696	0.36675	0.306891	0.000451085	0.997827
765	Q9UBS3	836	1487	0.426257	0.332783	3.29e-05	0.999678
766	Q9NYP3	1144	1191	0.494042	0.338001	0.00028045	0.999274
767	Q9H6S3	1367	919	0.552572	0.328465	0.000753756	0.998687
768	Q96I76	1940	696	0.642365	0.329569	0.000602945	0.999714
769	P14316	1189	1152	0.5073	0.335011	0.000109561	0.999238
770	Q6P597	1341	829	0.562539	0.317059	0.000901166	0.999381
771	Q96L34	1226	909	0.537649	0.319172	0.000561117	0.999074
772	Q8N344	569	1511	0.394531	0.304038	0.000259885	0.996537
773	Q96AH0	809	1621	0.411085	0.334413	1.25e-05	0.999227
774	Q9BZQ8	2120	336	0.705883	0.287826	0.0031698	0.999815
775	Q5T2D3	1593	787	0.591112	0.327925	0.000174637	0.999737
776	O00444	960	1568	0.433071	0.348557	0.000689285	0.997542
777	P54725	758	1571	0.411513	0.323797	0.000308035	0.998152
778	P50502	2047	411	0.691372	0.286424	0.000212658	0.99967
779	Q96MF2	603	1491	0.398289	0.307182	7.75e-05	0.997844
780	Q13033	1102	1177	0.491901	0.329593	0.0010639	0.998229
781	Q9H7L9	1379	856	0.560321	0.321781	0.000125894	0.999251
782	A6NGB7	152	2708	0.198314	0.244909	1.38e-05	0.995024
783	Q9NUQ3	909	1308	0.458245	0.32429	0.000878937	0.998746
784	Q9BVJ6	1875	631	0.641651	0.313556	0.00280014	0.999522
785	Q5TAP6	2430	315	0.738524	0.27768	0.00364051	0.999852
786	Q8TF30	2067	244	0.725091	0.266935	0.00331352	0.99984
787	Q86W11	500	1915	0.329849	0.305924	0.000102629	0.99857
788	Q9NX65	129	2510	0.223492	0.248208	8.75e-05	0.991226
789	O95931	690	1706	0.38609	0.326518	3.66e-05	0.998762
790	Q9BWT1	1365	824	0.569882	0.315292	0.000116405	0.998825
791	Q9NQI0	1426	1256	0.517705	0.360187	0.000381847	0.999431
792	O75953	1590	880	0.586345	0.33757	8.89e-05	0.999815
793	Q99543	2205	269	0.726872	0.269052	0.0031629	0.999856
794	Q9NWQ4	31	3133	0.14147	0.16965	8.44e-05	0.979477
795	Q9H4S2	53	3088	0.147647	0.186278	1.32e-05	0.987291
796	Q96ED9	21	3430	0.0989092	0.154684	2.67e-05	0.953989
797	Q9NR82	1392	1172	0.529168	0.354306	0.00130588	0.999746
798	Q9NPI7	44	3044	0.150228	0.179705	2.35e-05	0.987209
799	P52954	784	1469	0.42284	0.322417	7.17e-05	0.999082
800	A6NDZ8	489	1736	0.352793	0.300922	2.52e-05	0.998587
801	Q9UH92	1533	652	0.6006	0.30992	9.68e-05	0.999431
802	P60323	315	2291	0.269035	0.286776	1.3e-05	0.997502
803	O95502	330	1867	0.322562	0.277659	0.00023198	0.995728
804	Q86TB9	938	1377	0.453558	0.336422	0.000553609	0.999022
805	Q2TAK8	1885	759	0.631913	0.331574	0.00113312	0.999468
806	Q8IUW3	1255	834	0.54961	0.311468	0.000118093	0.998563
807	Q5T5J6	1707	1021	0.582723	0.355712	0.0011813	0.999255
808	Q5H9L4	1369	955	0.546417	0.331902	0.000333208	0.999087
809	Q96LD4	946	954	0.502985	0.303864	0.000939189	0.99799
810	Q9NW82	1644	626	0.618709	0.308495	0.0010206	0.999337
811	Q9UGR2	806	1436	0.431146	0.325651	0.000570885	0.99791
812	Q9NZV7	186	2637	0.215854	0.258726	2.16e-05	0.996546
813	P17022	523	1954	0.330798	0.311593	0.000108829	0.998477
814	Q53GI3	453	1978	0.320807	0.304753	6.24e-05	0.997965
815	Q96N77	84	2729	0.189473	0.220695	3.76e-05	0.993112
816	P50995	1524	554	0.614429	0.291636	0.000139599	0.999215
817	A6NI28	2240	317	0.724798	0.280641	0.00274519	0.999805
818	Q7Z465	815	1603	0.414822	0.3334	0.000116221	0.998926
819	Q8N813	56	3244	0.128454	0.180147	1.32e-05	0.988746
820	Q49B96	218	2608	0.218036	0.259569	1.88e-06	0.996786
821	P52799	192	2315	0.248539	0.256454	2.16e-05	0.9955
822	P19525	1683	842	0.597303	0.337028	0.000323215	0.999146
823	Q99613	3195	64	0.865073	0.203065	0.0245918	0.999982
824	Q9NY74	299	1890	0.323854	0.280044	0.000729567	0.986251
825	Q9H4H8	1125	1230	0.488135	0.339086	0.000216203	0.998917
826	Q9UHY8	324	1971	0.306501	0.282002	7.27e-05	0.997257
827	P29084	2400	386	0.73442	0.292346	0.000254122	0.999916
828	P54257	129	2835	0.18438	0.231861	0.000186775	0.993683
829	Q9BYI3	1942	547	0.662684	0.309752	0.000483469	0.999801
830	Q13422	273	1938	0.310051	0.280276	0.000122305	0.994833
831	P10914	641	1243	0.433934	0.302454	5.75e-05	0.997498
832	Q9Y4W2	1774	834	0.608669	0.341395	0.000925078	0.999779
833	Q8N448	1781	872	0.600234	0.345175	0.000284885	0.999575
834	Q9H063	1135	1093	0.507879	0.331916	2.59e-05	0.999615
835	Q15390	379	1879	0.32934	0.291496	6.53e-05	0.996846
836	Q9NPC6	287	2610	0.229591	0.275379	1.63e-05	0.998724
837	P04150	907	1614	0.420061	0.338074	0.000332129	0.999191
838	Q15366	2215	402	0.714459	0.296427	0.000482887	0.999913
839	Q9UNA4	1953	578	0.655086	0.313538	0.000741012	0.99933
840	P04156	110	2845	0.183993	0.226229	2.09e-05	0.994517
841	P55036	1683	634	0.623074	0.313641	0.000423894	0.999818
842	P62854	2203	627	0.677163	0.329863	6.3e-06	0.99991
843	Q6ICC9	653	1313	0.42086	0.304797	5.89e-05	0.997798
844	Q9UQR0	1829	646	0.633042	0.317633	0.00058942	0.999308
845	P55822	1129	1354	0.477299	0.348222	4.62e-05	0.99942
846	Q9Y2I9	1351	1156	0.526695	0.348497	0.00160043	0.999646
847	A6NCN8	1131	1173	0.49595	0.334761	9.92e-05	0.999119
848	Q9H6X4	215	2410	0.246627	0.259661	3.01e-05	0.996976
849	Q96A56	169	2716	0.202377	0.23833	1.61e-05	0.993409
850	Q9BYV6	2061	321	0.701673	0.279978	0.000991174	0.999817
851	Q96G27	49	3207	0.132112	0.183222	3.32e-05	0.989687
852	Q7Z2W4	1131	1350	0.474643	0.347103	0.00045281	0.997846
853	P98171	1048	1012	0.507478	0.314096	0.00187774	0.998959
854	Q99933	3593	71	0.909301	0.173237	0.000962288	0.999986
855	Q9BXJ1	149	2303	0.247505	0.246663	1.68e-05	0.993782
856	Q96LR7	610	1980	0.342728	0.32874	2.48e-05	0.998847
857	Q8N187	568	1736	0.370749	0.315025	0.00031167	0.996946
858	Q96MW1	1628	688	0.605253	0.319463	0.000120395	0.999701
859	Q969H4	1184	1212	0.50182	0.342561	0.000375485	0.999189
860	Q9H9A5	1717	611	0.628993	0.309964	0.000819107	0.999501
861	Q8WWZ3	655	1453	0.406355	0.311737	2.81e-05	0.998536
862	Q96AQ9	68	2868	0.173051	0.205453	4.44e-05	0.990098
863	Q6P995	298	1993	0.292589	0.294697	0.000214469	0.995059
864	Q8TAV0	1325	828	0.555437	0.317027	0.000227481	0.999198
865	Q96CP6	328	1863	0.325816	0.289286	0.000198749	0.996429
866	Q9UBP5	869	1348	0.440575	0.322901	8.75e-05	0.998834
867	P09629	108	2735	0.193471	0.222525	1.01e-05	0.991109
868	P28358	652	1296	0.427696	0.304364	5.69e-05	0.996901
869	A0AUZ9	379	2304	0.282169	0.29515	0.000376846	0.994576
870	Q9UGI6	1182	1485	0.467183	0.357077	0.000824252	0.999735
871	Q9BQD3	215	2546	0.228437	0.256441	1.86e-05	0.99436
872	P16860	10	3799	0.0608109	0.11093	4.33e-06	0.958847
873	Q8IVL6	1360	796	0.565204	0.315859	0.00135813	0.99898
874	Q9HD15	911	1157	0.473495	0.318052	4.9e-05	0.998401
875	P09493	273	2056	0.286941	0.268304	0.000318847	0.99811
876	P67936	232	2271	0.260574	0.263046	0.000225561	0.998322
877	Q9UJK0	2516	340	0.746367	0.276813	0.000143293	0.999759
878	Q99614	1339	817	0.562168	0.318031	7.03e-05	0.999154
879	O75604	922	1142	0.482262	0.316228	0.00016034	0.998145
880	P03971	167	2421	0.235658	0.258841	7.28e-06	0.993662
881	O14867	820	1442	0.43212	0.326895	0.000493231	0.99778
882	Q9NWD9	28	3564	0.0881802	0.15328	4.38e-06	0.988903
883	Q12934	266	2516	0.243616	0.275786	0.00021626	0.9972
884	Q8TAL5	96	2806	0.182261	0.225917	1.83e-05	0.987742
885	O14613	887	1677	0.407876	0.348489	2e-05	0.999868
886	Q6P9H4	2233	523	0.694619	0.31063	0.000688276	0.999841
887	Q9NRU3	668	1750	0.377351	0.329469	0.000160637	0.998052
888	P46109	2252	407	0.708338	0.289582	0.000164721	0.999714
889	O43310	1037	1190	0.487693	0.328185	0.000346256	0.999468
890	Q9GZR7	2338	450	0.717167	0.306355	0.00256128	0.999904
891	B5ME19	3158	85	0.856712	0.209033	0.0190442	0.999975
892	Q99814	523	1822	0.355421	0.312712	0.000645231	0.995761
893	Q6ZT52	1203	1001	0.523967	0.327544	0.000154397	0.999601
894	P55789	683	1775	0.369826	0.326221	9.84e-06	0.999523
895	Q9NSK0	1198	1097	0.519574	0.331752	0.000550705	0.999013
896	P17931	40	3169	0.134157	0.1785	4.82e-06	0.983869
897	Q96FV0	834	1198	0.462278	0.315416	9.73e-05	0.998501
898	Q9UBF1	319	1793	0.328544	0.282367	8.14e-05	0.996373
899	O75113	2102	712	0.657882	0.335718	0.00252643	0.999371
900	Q9BVG4	1912	602	0.653721	0.314872	4.72e-05	0.999685
901	Q9NRF9	1164	1150	0.504736	0.34368	2.01e-05	0.999912
902	Q6MZT1	246	2198	0.274924	0.267826	1.95e-05	0.995894
903	Q96NL0	672	1436	0.41959	0.311566	0.000312433	0.998698
904	Q9NP50	512	1955	0.336639	0.314983	1.86e-05	0.998454
905	Q8NFZ5	64	2889	0.170777	0.206303	8.2e-05	0.977356
906	P06753	287	2022	0.292409	0.269544	0.000325916	0.998148
907	Q9BUR4	489	1952	0.337214	0.308523	0.000130533	0.997492
908	Q6ZSB9	540	1674	0.372834	0.305172	0.000494957	0.996659
909	Q9UNY5	394	1745	0.34266	0.290981	7.48e-05	0.997894
910	Q8NAG6	1738	765	0.611152	0.33009	0.000300297	0.998961
911	Q3KP44	1116	1091	0.507	0.326103	0.000190659	0.998728
912	Q15052	1553	794	0.584692	0.32495	0.000977513	0.999605
913	Q8N6S5	95	3033	0.160355	0.210095	1.9e-05	0.996279
914	Q9NVV2	718	2011	0.350376	0.345902	3.68e-06	0.999517
915	Q9H246	77	3089	0.1525	0.200859	4.57e-06	0.991065
916	Q8NEF3	1723	585	0.628269	0.306658	0.00245069	0.999546
917	Q86UP0	212	2040	0.26875	0.271059	5.67e-05	0.992635
918	Q9BZB8	1425	1064	0.541813	0.342849	0.000266476	0.998848
919	Q7RTS7	807	1419	0.436933	0.324412	0.000872958	0.999241
920	Q16236	1423	1047	0.544135	0.341387	0.000613729	0.999157
921	Q08493	1703	574	0.628058	0.302378	0.000488436	0.999355
922	Q9H0A9	1141	1143	0.500024	0.337345	5.76e-05	0.999643
923	O43610	479	2095	0.311738	0.31912	6.17e-05	0.998135
924	Q9Y334	667	1789	0.377031	0.322721	0.000674963	0.996654
925	O75143	1052	1128	0.497435	0.325677	0.000217216	0.99874
926	Q9BSJ5	21	3440	0.0992604	0.150108	5.56e-05	0.968209
927	Q9P1Z2	458	2053	0.324831	0.306876	0.000587735	0.99722
928	Q9GZT9	1500	604	0.610806	0.298885	8.75e-05	0.999131
929	Q3ZCU0	681	1736	0.377386	0.327174	2.75e-05	0.999292
930	Q9BQS6	638	1798	0.36784	0.323425	9.34e-06	0.999282
931	P33176	186	2806	0.197882	0.264464	4.65e-05	0.99349
932	Q68G74	869	1098	0.479093	0.310799	6.74e-05	0.997984
933	Q9Y2L9	1602	950	0.577851	0.339835	0.000860781	0.999451
934	Q6ZTZ1	697	1401	0.42023	0.313845	4.06e-05	0.998925
935	Q9Y5H4	327	1952	0.316666	0.29282	0.000113663	0.992413
936	Q96KN8	1028	1094	0.4948	0.323858	4.69e-05	0.998944
937	Q9NWF9	2598	383	0.753611	0.293747	0.00429095	0.999914
938	Q8IXW5	1947	685	0.64293	0.326348	0.00109042	0.999558
939	O43147	1498	944	0.56751	0.338979	0.00111332	0.999459
940	O75563	1844	671	0.634978	0.32128	0.000179868	0.999416
941	P12757	1629	839	0.593179	0.32812	0.00139051	0.999438
942	P16949	448	1868	0.335511	0.297034	2.9e-05	0.998558
943	Q9BT92	1224	1066	0.518699	0.332768	0.000172758	0.999352
944	O14771	338	1969	0.306936	0.284493	7.55e-05	0.997765
945	O14978	104	2279	0.246189	0.240987	0.000179041	0.984287
946	Q7Z7L9	68	2633	0.194529	0.219714	3.08e-05	0.985941
947	P10073	324	1516	0.363454	0.276903	0.000108699	0.992675
948	Q8N4X5	929	988	0.505907	0.315447	0.0011846	0.998494
949	O15523	1518	985	0.561108	0.343125	0.00027055	0.998978
950	O43583	1754	646	0.62802	0.319278	4.86e-05	0.999783
951	O00716	2387	412	0.724142	0.291331	0.000716252	0.999834
952	Q4VC44	290	1990	0.303399	0.281282	0.000231671	0.995527
953	Q6PI77	1501	889	0.571044	0.331215	0.000481951	0.999366
954	Q00978	1648	735	0.609101	0.3187	0.000141047	0.999199
955	Q92831	1986	424	0.693854	0.299613	0.0021828	0.999677
956	Q2KHM9	538	1776	0.363444	0.314159	0.00131568	0.998403
957	Q13886	126	2633	0.21255	0.233867	2.1e-05	0.993402
958	Q9Y2U5	1442	940	0.558923	0.334104	0.000326951	0.9988
959	Q9HCI7	641	1777	0.366777	0.320256	0.000180019	0.998569
960	Q147X3	1494	803	0.580347	0.324564	6.97e-05	0.999511
961	Q96F24	298	2003	0.301049	0.270855	5.91e-05	0.995898
962	Q9UKS6	1890	399	0.676861	0.286206	0.000236165	0.999729
963	Q5H9R7	2090	486	0.68298	0.304451	0.00199379	0.999766
964	Q9Y3T6	2439	337	0.740542	0.279873	0.000481899	0.999791
965	P62851	1465	1126	0.538227	0.353278	7.68e-06	0.999758
966	Q6UW49	426	1859	0.334405	0.299435	5.61e-05	0.997677
967	Q9C004	1058	1705	0.426638	0.369297	8.75e-05	0.999392
968	Q9NZ72	302	1993	0.298555	0.271104	2.4e-05	0.994507
969	P57738	51	3375	0.115028	0.176094	5.35e-06	0.989859
970	Q86YL5	93	2744	0.18695	0.225091	1.4e-05	0.992197
971	A2RU30	31	3143	0.137703	0.170247	0.000100178	0.972351
972	Q96EK4	1270	1044	0.528252	0.334074	0.000170494	0.999444
973	Q8NC26	717	1509	0.410409	0.322838	0.000100753	0.998523
974	P35612	1150	1293	0.485143	0.345227	0.000312088	0.998635
975	Q6AI12	2261	497	0.701078	0.308495	0.00023822	0.999598
976	Q96CA5	259	1830	0.311281	0.265809	3.43e-05	0.995344
977	Q9P209	537	1454	0.397129	0.300822	0.000857789	0.996545
978	Q96F83	111	2750	0.192478	0.231787	2.78e-05	0.994284
979	Q9C098	1843	684	0.62936	0.327868	0.000352467	0.999368
980	Q15398	1517	964	0.569179	0.336858	0.00124846	0.999187
981	Q9H1R2	1078	1089	0.498573	0.32772	3.08e-05	0.999285
982	Q5T0N5	2213	206	0.736187	0.248211	0.000689651	0.999829
983	Q9UNN4	729	1708	0.395012	0.329008	0.00031409	0.998011
984	Q9UKT9	439	1687	0.357403	0.294189	0.000174466	0.995802
985	Q9C075	163	2583	0.22074	0.250593	0.000270315	0.994192
986	Q9H3J6	1622	711	0.607859	0.321431	3.01e-05	0.999511
987	P19878	2021	556	0.66592	0.309112	0.000571791	0.999226
988	Q9BZF1	946	1353	0.460957	0.332812	0.000644503	0.99864
989	Q9BRP0	660	1290	0.425922	0.304944	6.39e-05	0.998092
990	Q53GG5	507	1559	0.375051	0.298436	4.07e-05	0.997877
991	Q9BZL6	725	1511	0.414972	0.322289	0.000464783	0.99741
992	A0PJX4	145	2733	0.200409	0.243842	1.98e-05	0.993433
993	Q14106	901	1215	0.464958	0.317414	7.03e-05	0.998618
994	Q96S82	1008	1707	0.421605	0.358842	0.000304019	0.999301
995	Q9BXU7	965	1536	0.433364	0.344449	0.000518558	0.998675
996	Q6P6C2	1966	500	0.667932	0.302973	0.000187148	0.99947
997	O43150	1939	654	0.646017	0.31759	0.00281675	0.999461
998	Q0P6D6	805	1739	0.390303	0.341884	0.000587591	0.99764
999	O00571	1301	1078	0.526676	0.338739	0.000241185	0.998598
1000	P78344	3249	113	0.860237	0.217512	0.0075483	0.999953
1001	P11171	1063	1158	0.494447	0.327235	0.000530024	0.998968
1002	Q6P050	1175	1125	0.502398	0.335647	6.66e-05	0.999575
1003	Q06787	3404	67	0.885156	0.188005	0.00229715	0.99995
1004	P78318	2180	327	0.716397	0.274102	0.000289502	0.999793
1005	Q9ULD6	600	1842	0.358965	0.324558	0.000126172	0.997819
1006	Q9H9L4	946	1290	0.463362	0.326952	0.00029296	0.998394
1007	Q8N8K9	1419	779	0.575055	0.31826	0.000819734	0.999338
1008	Q9NQR1	2276	335	0.725638	0.277758	0.000277944	0.999833
1009	P43364	1068	1022	0.509621	0.318449	0.000137213	0.998476
1010	A8MQ27	826	1211	0.46195	0.315316	0.000195528	0.996869
1011	Q99755	733	1697	0.394758	0.325711	0.000141843	0.998051
1012	P04553	151	3011	0.166482	0.231347	2.13e-06	0.996235
1013	Q5T870	6	3907	0.0454502	0.0948613	3.77e-06	0.952223
1014	Q15434	2181	455	0.696948	0.309971	0.000437019	0.999914
1015	Q96BY9	54	3186	0.134831	0.189419	2.98e-05	0.990853
1016	Q8N0X7	284	2134	0.285023	0.285965	3.92e-05	0.996388
1017	Q9UBP0	2327	435	0.713314	0.296202	0.00084144	0.999735
1018	Q15750	1768	767	0.612032	0.33412	0.00060924	0.999609
1019	Q70EK9	1405	990	0.547248	0.334407	0.00045169	0.998986
1020	Q8IWR0	1672	833	0.597184	0.331542	0.00144563	0.999168
1021	Q8NE71	2526	291	0.75722	0.275353	0.00345198	0.999906
1022	O60512	921	846	0.523122	0.293647	8.03e-05	0.996988
1023	Q96NL8	455	1729	0.354659	0.300301	1.8e-05	0.998249
1024	Q16610	680	1841	0.369794	0.335037	0.000201355	0.997919
1025	Q99689	345	1808	0.331841	0.286866	0.000107757	0.997032
1026	Q8IVV7	824	1648	0.414552	0.334963	4.47e-05	0.998713
1027	O15488	1043	1046	0.507098	0.31684	0.000216864	0.998442
1028	Q9UBI9	1897	546	0.659526	0.309241	0.000772047	0.999714
1029	Q16352	192	2298	0.252796	0.257971	0.000259117	0.992966
1030	Q92551	880	1271	0.46158	0.319911	0.000148433	0.998604
1031	Q9H9Z2	1215	993	0.529251	0.326355	2.15e-05	0.999322
1032	Q9UHC7	861	1245	0.462159	0.320667	0.000300825	0.997986
1033	Q6ZVX7	1227	1211	0.506344	0.340069	4.29e-05	0.998905
1034	Q8N3A8	1544	901	0.574871	0.334217	0.0010111	0.999379
1035	Q13563	992	1979	0.390813	0.36587	0.000330286	0.999293
1036	Q9BU68	31	3573	0.0869057	0.153081	2.97e-06	0.983682
1037	O00233	2506	297	0.754093	0.271882	0.000156746	0.99985
1038	Q6PCD5	731	1321	0.433735	0.311168	0.000760928	0.998472
1039	Q6S5L8	1324	1183	0.515613	0.351972	0.000353137	0.998787
1040	Q6NVH7	810	1466	0.422069	0.332311	1.84e-05	0.999582
1041	O43435	639	1511	0.398004	0.308601	5.15e-05	0.997848
1042	P21580	380	1761	0.347793	0.293823	0.000347374	0.995793
1043	O94811	2153	458	0.694653	0.295224	5.57e-05	0.999633
1044	Q9NSU2	273	2247	0.269249	0.283974	1.41e-05	0.99591
1045	Q8TBZ6	1842	702	0.632957	0.335454	3.83e-05	0.999924
1046	Q8N831	1110	1065	0.509684	0.324203	0.000101542	0.998681
1047	Q8TCN5	449	2229	0.292311	0.305463	0.000166161	0.996784
1048	Q96M02	449	1882	0.337786	0.30535	0.000228326	0.993854
1049	P54105	306	2092	0.292479	0.280399	3.47e-05	0.996754
1050	Q9Y6W6	1904	591	0.653325	0.310248	0.00015107	0.999446
1051	Q9HC35	2459	143	0.765288	0.234432	0.0051194	0.999505
1052	A6NGS2	296	2468	0.243581	0.290306	1.68e-05	0.998414
1053	Q9NSC5	615	1604	0.382481	0.311908	0.000171572	0.998884
1054	Q96CT2	1511	825	0.582676	0.325284	0.00132109	0.999427
1055	Q8TBB1	1463	1062	0.547581	0.34727	0.000217893	0.998959
1056	P35240	2380	215	0.755268	0.25345	0.00225918	0.999841
1057	Q9UPN7	1950	551	0.657171	0.309929	0.00209656	0.999717
1058	Q96T51	3366	10	0.88706	0.13847	0.0406096	0.999909
1059	O43815	645	1465	0.412947	0.313377	0.000546209	0.996074
1060	P10827	1528	727	0.592575	0.315105	0.000229364	0.999293
1061	Q14134	2282	372	0.719678	0.280519	0.00120795	0.999815
1062	Q6PJI9	573	1706	0.373694	0.315722	0.000238123	0.996736
1063	Q9BXY8	676	2591	0.274315	0.345198	7.2e-06	0.999883
1064	Q9Y4C5	808	1478	0.427876	0.320002	0.000174195	0.998573
1065	Q9Y534	951	1662	0.424553	0.352885	8.43e-06	0.999353
1066	Q9NPF5	1804	467	0.657327	0.293617	0.000379453	0.999799
1067	Q8N7U6	1837	700	0.643081	0.339659	0.00252713	0.999837
1068	P55010	3715	46	0.923769	0.151101	0.0025628	0.999979
1069	Q9Y2X7	2512	367	0.74968	0.29229	0.00112675	0.999732
1070	Q96A47	805	1410	0.429512	0.319958	0.000142731	0.998616
1071	Q9BZF2	931	1164	0.473209	0.327785	0.00107521	0.997694
1072	Q9H074	997	999	0.496668	0.30911	0.000137702	0.999135
1073	O60330	143	2423	0.230668	0.246328	6.84e-05	0.988272
1074	Q9Y5F7	228	2131	0.276449	0.273037	5.83e-05	0.991814
1075	P47914	1097	1484	0.451408	0.360394	1.09e-05	0.999901
1076	P05387	2532	541	0.730359	0.325683	1.59e-05	0.999982
1077	O15105	881	1274	0.457849	0.320213	8.47e-05	0.998407
1078	O95149	1387	834	0.569705	0.318152	0.000126621	0.9989
1079	P42226	2251	280	0.72934	0.269536	0.0021412	0.999686
1080	Q8TDW5	1459	1082	0.543382	0.348978	0.000321953	0.999248
1081	Q9NXG2	2128	386	0.701595	0.288312	0.000269326	0.999788
1082	Q96H86	486	1602	0.371938	0.301152	7.86e-05	0.997674
1083	P35226	1616	697	0.610605	0.313593	5.25e-05	0.999375
1084	Q8IVM0	264	2179	0.28099	0.269742	6.03e-05	0.995445
1085	O43822	1774	747	0.619665	0.332635	5.93e-05	0.999766
1086	Q8N8A6	1778	688	0.623157	0.323524	0.000755497	0.999537
1087	Q6PI73	175	2483	0.235265	0.26627	0.000178943	0.993738
1088	O43347	2706	241	0.781856	0.261915	0.000274053	0.999933
1089	P52952	1321	975	0.53963	0.331898	7.23e-05	0.999383
1090	Q9BRQ5	116	2774	0.18991	0.22635	6.76e-05	0.994081
1091	Q6ZUJ8	982	1428	0.45	0.340603	0.000243427	0.998382
1092	Q96KF2	150	2983	0.168859	0.238099	1.22e-06	0.998131
1093	Q5EBL4	260	2141	0.278182	0.269333	0.00041094	0.996006
1094	Q6IQ49	1491	713	0.587187	0.317837	0.000366246	0.999684
1095	Q5FBB7	692	1695	0.384432	0.323844	0.000226936	0.9986
1096	Q99717	1229	763	0.563758	0.301762	0.000158444	0.997631
1097	Q15847	441	3014	0.200859	0.308462	1.15e-06	0.999635
1098	O43572	352	1726	0.344625	0.290658	0.000275158	0.995024
1099	Q92888	2338	356	0.723533	0.282869	0.00300455	0.999624
1100	Q9NVL8	13	3657	0.0848262	0.123924	1.85e-05	0.972677
1101	Q5VUJ9	1685	616	0.627461	0.313282	8.44e-05	0.999812
1102	P41212	1519	948	0.565997	0.341894	0.000234365	0.999627
1103	Q5T8I3	416	1803	0.341285	0.292366	9.2e-05	0.997798
1104	Q0JRZ9	2093	418	0.694886	0.283964	0.00170987	0.99934
1105	P49840	1672	699	0.610182	0.317273	0.000154193	0.999263
1106	Q9UKP3	1172	920	0.539179	0.31428	6.6e-05	0.998488
1107	Q9UNZ2	2101	407	0.694969	0.289861	0.000556441	0.999801
1108	Q86TG7	1170	1233	0.493805	0.34578	0.000167659	0.998614
1109	P48378	1705	697	0.613607	0.32383	0.000463519	0.999418
1110	Q8N0S2	151	2323	0.245929	0.242787	0.000151121	0.989998
1111	Q96PP4	947	1252	0.464908	0.327962	7.51e-05	0.998895
1112	Q01534	1319	839	0.556308	0.319419	8.43e-05	0.999254
1113	P0CW01	576	1474	0.39279	0.301915	5.75e-05	0.998268
1114	P0CV98	574	1494	0.390489	0.302213	5.78e-05	0.998271
1115	Q8WU90	1980	629	0.6527	0.323599	0.000548414	0.99966
1116	P18089	795	1648	0.399544	0.331641	0.000144628	0.999316
1117	Q96GN5	1685	815	0.596858	0.332078	0.00019571	0.999435
1118	Q86WN1	1354	745	0.563766	0.316005	0.00147286	0.999651
1119	Q8TAK5	942	1029	0.497983	0.311678	0.000217161	0.998993
1120	Q7Z7M9	852	1195	0.46792	0.311221	0.00063044	0.997961
1121	Q7L5D6	309	1558	0.345898	0.268295	2.3e-05	0.995767
1122	P08729	1457	862	0.570201	0.32366	0.0015872	0.999441
1123	Q96QE4	10	3676	0.0742254	0.118792	4.77e-05	0.935955
1124	O00453	40	3462	0.105149	0.165448	5.08e-06	0.986845
1125	Q8N5G2	492	1998	0.323975	0.312354	0.000289779	0.999025
1126	Q96DH6	3124	135	0.845071	0.222778	0.000210531	0.999966
1127	Q13772	144	2307	0.244876	0.251595	0.000156241	0.990108
1128	Q8NET5	316	2124	0.292151	0.279432	5.46e-05	0.99716
1129	Q86W56	1917	470	0.662103	0.297188	0.00111164	0.999517
1130	Q9Y5G8	598	1741	0.370758	0.320223	8.96e-05	0.993573
1131	Q9UN71	217	2261	0.258487	0.265578	5.71e-05	0.992151
1132	Q9UKF7	623	1522	0.404528	0.309506	3.74e-05	0.996796
1133	Q9HB21	1290	1127	0.515385	0.338921	0.000150615	0.999283
1134	P10276	966	1022	0.491484	0.310266	9.96e-05	0.999153
1135	Q8N5L8	718	1699	0.39183	0.330311	8.73e-06	0.998655
1136	O95721	427	1688	0.351485	0.28941	5.73e-05	0.997069
1137	Q8TEQ0	1218	1115	0.514307	0.334786	0.00102037	0.9993
1138	O75159	1581	789	0.590073	0.324286	0.000198253	0.999335
1139	O60784	1817	753	0.620313	0.331871	0.000387777	0.99949
1140	Q7Z7E8	2196	343	0.716131	0.281003	0.000275761	0.999789
1141	P17017	57	2684	0.185868	0.212831	4.66e-05	0.980536
1142	P78563	1598	624	0.613356	0.304663	0.000879522	0.999179
1143	Q8NEM8	514	1827	0.353098	0.30945	0.000559533	0.995146
1144	P0C7I6	54	3157	0.138458	0.187351	5.56e-05	0.992765
1145	Q8TDB6	1564	999	0.565692	0.347932	0.00022476	0.998868
1146	P47813	2331	524	0.704058	0.314384	1.03e-05	0.999896
1147	Q5XUX0	1826	453	0.65885	0.287685	0.000503686	0.999063
1148	P61328	1211	1441	0.469652	0.375277	1.52e-05	0.999932
1149	Q8IV36	1676	489	0.636637	0.295547	0.00126929	0.999212
1150	Q9UK53	1604	696	0.605677	0.317811	0.000281765	0.999773
1151	Q6P9B9	837	1449	0.422436	0.323643	0.00056068	0.998299
1152	O95251	2074	514	0.676085	0.303274	0.000521295	0.999395
1153	Q86TE4	386	1683	0.348961	0.288876	0.000204763	0.997099
1154	Q8NCT3	931	1092	0.485596	0.313476	0.000174992	0.998434
1155	Q8IVD9	2773	187	0.794723	0.243053	0.000614945	0.999799
1156	Q13153	2692	230	0.780444	0.256367	0.000967669	0.9998
1157	Q9Y5G5	192	2164	0.269196	0.264587	7.03e-05	0.990221
1158	Q15185	127	2625	0.20892	0.238119	7.19e-06	0.993238
1159	P26373	2810	348	0.783614	0.282735	7.34e-05	0.999968
1160	Q14186	2105	458	0.691203	0.295208	0.000283943	0.999649
1161	Q8NEW7	343	2753	0.222613	0.286519	9.05e-06	0.999148
1162	Q71RG4	85	2981	0.162644	0.215885	5.49e-05	0.993481
1163	Q9Y2B5	1606	609	0.607795	0.310775	0.00219373	0.999727
1164	P52742	109	2264	0.244437	0.243238	6.08e-05	0.986588
1165	Q6ZW76	1497	958	0.566796	0.334119	0.000750286	0.998744
1166	Q9BWC9	761	1290	0.439186	0.313435	3.43e-05	0.998841
1167	Q12834	1442	942	0.562621	0.339627	0.000179028	0.999463
1168	O14602	2169	569	0.682516	0.319089	1.01e-05	0.999892
1169	Q8NFD4	476	2414	0.273961	0.313698	7.46e-06	0.999284
1170	Q14847	1165	1104	0.503234	0.337557	5.25e-05	0.999752
1171	Q13133	1924	467	0.669841	0.293986	0.000151945	0.99945
1172	Q8TBN0	166	2444	0.239976	0.247761	8.39e-05	0.991837
1173	Q9NWB1	850	1278	0.451546	0.318971	0.00010296	0.998608
1174	Q86T96	777	1683	0.396033	0.337755	8.18e-05	0.998018
1175	Q9UBI4	1262	816	0.552657	0.315154	0.000257268	0.999365
1176	Q7Z7C7	504	1953	0.326167	0.308051	5.09e-05	0.999151
1177	Q8N300	454	2326	0.281668	0.309082	3.79e-06	0.999479
1178	Q86VP1	840	1602	0.41532	0.330546	0.00110441	0.999345
1179	Q9H1K6	1144	763	0.549248	0.299519	7.97e-05	0.999511
1180	Q8N4L1	923	1409	0.435948	0.331637	0.000316618	0.998982
1181	O75467	296	1802	0.328857	0.283258	0.00010541	0.994467
1182	Q15937	283	2109	0.295004	0.277565	0.000113511	0.995216
1183	P35869	286	2178	0.283393	0.288872	0.000104076	0.993771
1184	P39687	907	1134	0.47988	0.319426	1.43e-05	0.997652
1185	O75973	448	2089	0.314445	0.309305	1.89e-05	0.996889
1186	Q8N9Z2	1866	605	0.64991	0.31475	6.11e-05	0.999846
1187	Q9H467	1829	597	0.645562	0.306961	0.000184987	0.999503
1188	Q8IYI6	1745	534	0.640174	0.302927	0.00219591	0.999688
1189	Q9UKS7	199	2368	0.251787	0.259942	0.000117851	0.992794
1190	Q2VYF4	1256	1384	0.484445	0.357676	0.00039215	0.999717
1191	Q96GA3	2310	424	0.716411	0.293579	0.00080506	0.999791
1192	Q15691	1057	1147	0.490894	0.327306	4.98e-05	0.998741
1193	Q99549	1775	574	0.636091	0.316427	0.00309562	0.999748
1194	Q9Y5G9	182	2243	0.260585	0.265837	6.67e-05	0.989249
1195	Q9Y5F9	202	2006	0.292637	0.272956	6.76e-05	0.987547
1196	Q8WYP3	861	1330	0.450385	0.32536	0.00076892	0.99867
1197	Q9NRS6	1529	700	0.601248	0.30972	0.000195321	0.999405
1198	Q96RF0	1228	808	0.55131	0.312567	0.000446689	0.999298
1199	Q9BYT3	1660	531	0.633315	0.298764	0.000329891	0.999505
1200	Q2T9J0	1046	1113	0.499155	0.324227	0.000168805	0.998349
1201	Q8NEB7	110	2433	0.227484	0.238037	9.04e-05	0.991689
1202	Q8TE58	201	2332	0.249387	0.261406	0.000126511	0.989358
1203	Q9NPI1	1096	1188	0.494745	0.335791	0.000411761	0.998775
1204	P20138	188	2489	0.233778	0.265143	5.15e-05	0.995695
1205	Q9NZZ3	1623	699	0.605138	0.323647	7.17e-05	0.999748
1206	Q49AN0	1908	321	0.688197	0.270122	0.000398251	0.999403
1207	Q9NX36	1300	1216	0.509968	0.353674	0.000167173	0.999679
1208	Q92782	1113	1063	0.509873	0.325553	0.000165124	0.998917
1209	Q6PEV8	1603	1005	0.569728	0.353657	0.000123241	0.999636
1210	Q8IYD1	2908	173	0.814241	0.241399	0.00123462	0.999875
1211	Q86VX9	1519	759	0.589029	0.318754	0.000422026	0.999035
1212	Q8NCY6	839	1440	0.436021	0.330961	0.000107175	0.998508
1213	A8MXV4	566	1647	0.387081	0.308099	4.98e-05	0.995917
1214	Q9Y5F6	283	2036	0.300895	0.285802	7.55e-05	0.986778
1215	Q13526	547	1741	0.367594	0.312753	8.46e-06	0.997498
1216	Q9UBS0	2717	254	0.778962	0.262341	0.000422237	0.999644
1217	Q5VZQ5	572	1844	0.353499	0.316977	2.02e-05	0.999459
1218	Q03167	168	2454	0.2333	0.261711	3.25e-05	0.989536
1219	P58753	778	1269	0.44299	0.313944	2.69e-05	0.998498
1220	Q9HBJ7	538	1787	0.360883	0.31273	0.000509293	0.997523
1221	A8K8V0	207	2158	0.270148	0.260639	5.72e-05	0.99497
1222	Q3ZCQ2	25	3653	0.0730943	0.139306	1.07e-05	0.987086
1223	P20290	1354	973	0.543556	0.335174	3.18e-05	0.999627
1224	Q6P387	38	3444	0.100335	0.167876	2.91e-05	0.98581
1225	Q9UNH5	2042	356	0.691131	0.278914	0.000312389	0.999041
1226	Q16543	3569	53	0.905008	0.163207	0.00319597	0.999976
1227	O60519	429	1965	0.321735	0.299422	1.24e-05	0.99874
1228	O43169	844	1429	0.432067	0.332806	1.23e-05	0.999602
1229	A0FGR8	482	1945	0.330642	0.306889	0.000176273	0.997492
1230	P62861	2280	608	0.695217	0.331604	1.04e-05	0.999956
1231	O75791	2812	289	0.785688	0.27258	0.00020872	0.999834
1232	Q13651	61	3160	0.139397	0.202079	4.2e-05	0.988462
1233	Q9BZ23	1405	743	0.579325	0.311888	0.000316329	0.999187
1234	Q9NPB6	1133	994	0.522685	0.321255	7.94e-05	0.998995
1235	P43487	2048	551	0.674103	0.309198	3.13e-05	0.999756
1236	Q9BRS2	2255	499	0.698608	0.304897	0.000925723	0.999693
1237	O60930	750	1683	0.399368	0.331011	3.13e-05	0.997841
1238	O14544	1026	1264	0.476959	0.3338	0.00020663	0.999201
1239	O75509	254	1925	0.308966	0.27948	0.00011666	0.992142
1240	Q13107	1321	953	0.544241	0.329138	0.000973601	0.999057
1241	Q9UK00	13	3715	0.068514	0.122264	8.86e-06	0.978857
1242	O75208	595	1327	0.413431	0.29661	4.41e-05	0.998629
1243	Q96KR6	862	1262	0.450245	0.319988	3.31e-05	0.99938
1244	Q99880	1767	670	0.628086	0.322009	1.19e-05	0.999821
1245	Q9Y5Z7	1702	592	0.627492	0.303092	0.0012134	0.999049
1246	Q99661	2083	491	0.685954	0.305432	0.00166001	0.999737
1247	Q9H089	1998	562	0.667149	0.312721	0.000837672	0.999808
1248	P43363	1465	684	0.596437	0.305485	0.000137459	0.999007
1249	Q9H1U4	149	2866	0.185369	0.252703	7.14e-05	0.994507
1250	P51511	303	1890	0.310926	0.275657	0.000186785	0.996254
1251	Q9ULW6	1600	727	0.602469	0.318574	0.000241422	0.999354
1252	Q6P3R8	973	1388	0.452053	0.338064	0.000390897	0.998561
1253	O00110	753	1849	0.379016	0.341558	2.42e-05	0.998459
1254	Q6ZS72	989	1639	0.428874	0.34924	0.000170626	0.999227
1255	P50542	129	2345	0.238342	0.245909	6.31e-05	0.990924
1256	A0AV96	3148	138	0.84859	0.22825	0.00166551	0.999947
1257	A6NED2	2328	412	0.718904	0.288287	0.000147824	0.999491
1258	Q9HC62	860	1349	0.446731	0.324837	0.000135723	0.998056
1259	Q13485	1420	561	0.598259	0.294561	0.000439551	0.999159
1260	O75324	151	2754	0.194893	0.234924	6.29e-06	0.995303
1261	O43759	560	2018	0.333386	0.323575	3.65e-05	0.998158
1262	Q92844	267	2065	0.294006	0.276448	7.62e-05	0.996607
1263	Q9P016	561	1491	0.39479	0.304051	1.26e-05	0.996692
1264	P19429	2085	527	0.681026	0.314814	8.93e-05	0.999913
1265	O43399	272	2168	0.274416	0.271828	2.84e-05	0.997488
1266	Q96RU8	2005	497	0.672995	0.300002	0.000103571	0.999561
1267	Q8IZ69	2296	339	0.723754	0.276827	0.000516781	0.999066
1268	A6NKD2	909	1456	0.437655	0.332251	0.000120958	0.999257
1269	P0CV99	689	1712	0.38485	0.322497	7.93e-05	0.998817
1270	O00295	1038	1341	0.465392	0.340946	0.000147934	0.999086
1271	O43829	820	1031	0.481061	0.302506	0.000170921	0.997505
1272	Q14929	190	2333	0.252156	0.260576	8.01e-05	0.993401
1273	Q969S3	2091	448	0.687819	0.295877	0.00074238	0.999735
1274	A8MVS5	705	1642	0.398212	0.32168	5.54e-05	0.998911
1275	Q5T750	286	2553	0.233844	0.283611	1.55e-05	0.997621
1276	Q494R4	256	1992	0.294692	0.264839	0.000120107	0.996603
1277	Q7Z5Q1	975	1300	0.457563	0.327448	0.000445511	0.998907
1278	Q8IWE4	1430	875	0.564653	0.33521	1.93e-05	0.99965
1279	O43602	1887	663	0.64316	0.319415	0.000165541	0.999399
1280	Q7Z4H7	77	2749	0.183137	0.221934	0.000139003	0.991215
1281	Q9NSB8	420	1451	0.384634	0.27964	0.000283974	0.996829
1282	Q96PC2	1016	1007	0.506578	0.315853	7.7e-05	0.997876
1283	Q86U44	1899	622	0.64625	0.313832	0.000435593	0.999256
1284	Q5TBK1	1192	918	0.535244	0.322697	1.75e-05	0.999188
1285	Q9Y5H0	329	1938	0.319999	0.29379	7.11e-05	0.989085
1286	Q9Y5G0	483	1721	0.362865	0.308186	8.1e-05	0.992669
1287	Q9Y5F8	280	1980	0.307119	0.28618	6.4e-05	0.987778
1288	Q9H4B6	980	1062	0.498238	0.316494	0.000173717	0.998573
1289	Q86WV1	1953	590	0.654553	0.311345	0.000196655	0.99956
1290	A1A5C7	513	2267	0.301288	0.318412	0.000301204	0.998214
1291	Q9Y4E8	889	1163	0.472544	0.316018	0.00106556	0.997779
1292	Q68DI1	231	2659	0.219086	0.271061	6.64e-06	0.996318
1293	O60232	269	2211	0.275911	0.270522	4.09e-05	0.996748
1294	Q00537	1669	771	0.605922	0.327045	0.00029429	0.999239
1295	Q92630	1003	737	0.536268	0.287855	0.000150258	0.997917
1296	Q9UJJ9	638	1463	0.404932	0.309706	4.46e-05	0.997748
1297	P02724	60	3225	0.132527	0.184109	7.84e-06	0.985523
1298	Q13330	2431	421	0.729192	0.29431	0.0016605	0.999574
1299	P19387	2209	509	0.6932	0.307491	8.15e-05	0.999728
1300	Q86XR5	50	3357	0.11345	0.184276	1.19e-05	0.990171
1301	P62753	2712	291	0.777051	0.266155	0.000137345	0.99977
1302	Q9H714	1074	1165	0.493553	0.330318	0.00063124	0.998911
1303	Q9UPU7	769	1660	0.395016	0.33011	0.00056342	0.998756
1304	P0CW00	960	898	0.508404	0.303036	9.65e-05	0.998778
1305	Q3KQV9	1550	751	0.58841	0.31637	0.000285435	0.998326
1306	Q70EL2	932	1347	0.458073	0.329948	0.000500398	0.998854
1307	Q9NUP1	256	2544	0.237705	0.273361	4.34e-05	0.99613
1308	A1A4V9	564	1379	0.409943	0.298041	4.62e-05	0.99756
1309	O60884	2283	525	0.699901	0.310103	0.000181212	0.999696
1310	A0PJY2	1074	1155	0.494138	0.329064	0.000122899	0.998929
1311	Q5T7V8	228	1923	0.298072	0.25884	0.000113304	0.991592
1312	Q9NQX3	2164	334	0.707725	0.271508	0.000875529	0.998664
1313	O75330	71	3022	0.150807	0.215329	1.01e-05	0.98116
1314	Q14653	662	1259	0.437233	0.305295	0.000102887	0.997907
1315	Q6ZSS7	533	1670	0.370359	0.305382	0.00039494	0.9989
1316	A8MTQ0	681	1679	0.387209	0.323539	3.24e-05	0.998502
1317	Q9Y5G7	282	2028	0.302953	0.287103	6.87e-05	0.988533
1318	Q9BQ04	2311	432	0.714474	0.295709	0.000340795	0.999821
1319	P08865	3597	81	0.906195	0.178533	0.000381346	0.999953
1320	Q92503	1284	880	0.547794	0.319294	0.000665688	0.998755
1321	Q9UBB9	1861	551	0.650722	0.308155	0.00228191	0.999658
1322	P33981	1532	1154	0.539842	0.361263	0.000721351	0.998527
1323	P45974	1138	1036	0.507539	0.324811	0.00140595	0.998965
1324	Q8WV99	353	1862	0.321961	0.280829	5.64e-05	0.99693
1325	Q8ND61	512	1883	0.345051	0.314815	0.000218026	0.99787
1326	Q0VG06	74	3145	0.141708	0.203133	8e-06	0.982193
1327	Q96D05	271	2492	0.241979	0.272755	8.49e-06	0.998013
1328	O43903	1069	1356	0.472477	0.340902	4.4e-05	0.999357
1329	Q8WVV9	3017	298	0.814148	0.269235	0.00112677	0.999867
1330	Q96F46	25	3187	0.126122	0.176904	1.2e-05	0.957756
1331	Q9H2I8	1043	1103	0.494833	0.325438	2.23e-05	0.999222
1332	Q9Y5H2	166	2367	0.239964	0.24791	8.99e-05	0.989867
1333	Q9NWS0	1019	1104	0.492591	0.319607	6.04e-05	0.998758
1334	Q9BWF3	2547	419	0.742183	0.299104	0.000346194	0.999669
1335	Q2T9K0	158	2363	0.240955	0.252432	4.16e-05	0.994096
1336	Q9NP79	1457	928	0.565029	0.333101	0.000103582	0.99957
1337	Q01433	1459	789	0.577222	0.320155	0.00126714	0.999318
1338	P50238	597	2276	0.306537	0.342024	2.72e-06	0.99966
1339	Q9UDY4	2014	573	0.667814	0.311226	0.00014319	0.999455
1340	O77932	753	1266	0.448636	0.308582	6.02e-05	0.996013
1341	Q9Y3I1	2262	554	0.694081	0.315349	0.00059718	0.999719
1342	A1L4K1	1284	1055	0.525137	0.33988	0.000525618	0.999414
1343	O14896	1129	872	0.541234	0.305529	0.000125941	0.997574
1344	Q6DN12	999	1526	0.439999	0.349799	0.000353983	0.999503
1345	Q15003	673	1751	0.375417	0.328548	0.000342616	0.998841
1346	Q9Y5G6	256	2135	0.274998	0.267253	0.000112683	0.99316
1347	Q6ZR62	385	2523	0.250288	0.294031	2.1e-05	0.998901
1348	Q96LC7	174	2865	0.19356	0.248736	5.99e-05	0.993355
1349	Q9H0K1	1242	1190	0.50638	0.34314	0.000696427	0.998717
1350	Q2M3C6	32	3389	0.108326	0.169219	6.34e-05	0.981587
1351	Q9BZR9	1351	663	0.575601	0.305197	0.000635806	0.999545
1352	Q9BSL1	2512	237	0.762452	0.262989	0.00183773	0.999935
1353	Q712K3	2425	390	0.732798	0.286364	5.42e-05	0.999685
1354	Q92995	1236	974	0.535612	0.325851	0.00059246	0.999003
1355	P40337	828	1404	0.441422	0.326555	2e-05	0.998802
1356	Q8N680	648	1922	0.355299	0.320393	0.000220607	0.998539
1357	P10074	999	1099	0.492675	0.320219	0.000570197	0.998375
1358	Q7Z5L3	170	2515	0.228174	0.254575	1.8e-05	0.995049
1359	Q96PD2	178	2512	0.23358	0.248541	0.000227084	0.994528
1360	Q8IXT1	47	3357	0.110881	0.184936	9.82e-05	0.982595
1361	Q16206	2118	480	0.684557	0.299643	0.00134056	0.99977
1362	Q76MJ5	602	1685	0.377735	0.317155	0.000125489	0.992244
1363	Q86UY5	1157	1171	0.496254	0.333392	0.000113253	0.999389
1364	Q8IX29	1292	822	0.553964	0.316114	5.49e-05	0.999258
1365	P51114	3280	113	0.867237	0.215231	0.00177518	0.999927
1366	Q9NWZ8	686	1263	0.431743	0.304326	6.45e-05	0.998022
1367	Q9BTY7	2968	141	0.821125	0.224267	0.000179047	0.999809
1368	Q9NUK0	1019	905	0.517256	0.30503	0.000158243	0.998683
1369	Q9UN74	231	2252	0.261165	0.263557	0.000125591	0.993542
1370	Q8IY26	387	1615	0.356406	0.284868	3.68e-05	0.996158
1371	O75688	1233	576	0.589049	0.279896	0.000134351	0.997247
1372	Q9UJ41	1871	520	0.65226	0.302449	0.000982499	0.999712
1373	Q86X27	2327	358	0.725259	0.283171	0.000277869	0.999722
1374	Q07617	2669	438	0.749109	0.306325	0.00294401	0.99979
1375	O14948	231	1871	0.307417	0.259853	6.63e-05	0.993503
1376	Q6NX45	196	1783	0.31175	0.259606	0.000101544	0.992143
1377	Q9H1I8	1860	696	0.631876	0.321394	0.00101276	0.998499
1378	Q8IYX8	535	1624	0.372054	0.303671	0.000303643	0.997789
1379	Q8NI51	890	1429	0.442409	0.334991	0.000335001	0.998896
1380	Q13620	3388	43	0.884314	0.162239	0.00562369	0.999923
1381	Q8WXX5	2099	467	0.692021	0.296981	8.43e-05	0.999819
1382	Q96F86	1674	702	0.61468	0.31561	0.000137494	0.998893
1383	P20800	9	3864	0.0495108	0.10395	6.16e-06	0.973881
1384	Q9BZS1	1678	804	0.599644	0.331184	0.000148544	0.999452
1385	P07902	2029	363	0.699826	0.271325	0.000109919	0.999335
1386	Q86VS8	35	3231	0.118502	0.185645	9.32e-06	0.976943
1387	P09630	98	2777	0.186657	0.219464	1.24e-05	0.992249
1388	P04792	1254	1041	0.528908	0.33546	2.27e-05	0.999619
1389	P41218	2136	438	0.694153	0.291001	0.000148618	0.999172
1390	Q16513	1599	830	0.588259	0.33097	0.00080486	0.999431
1391	Q93062	435	2201	0.297665	0.308049	1.24e-05	0.998368
1392	O43353	1800	454	0.656209	0.28488	0.000380124	0.999177
1393	O15198	751	1058	0.474232	0.294732	0.0001191	0.997124
1394	Q7Z6I5	11	3828	0.0577433	0.108551	6.34e-06	0.97786
1395	Q9Y6E0	2215	428	0.707814	0.294684	0.000136518	0.999624
1396	Q6PJ69	1102	709	0.544147	0.294467	0.00128497	0.998553
1397	Q6PKC3	68	2985	0.159964	0.206197	6.6e-05	0.987174
1398	Q8NEZ2	2308	303	0.730612	0.269617	0.00030495	0.999733
1399	Q9H0M0	598	1625	0.382243	0.310357	0.000834002	0.997522
1400	Q15018	2427	353	0.737259	0.284291	0.000590189	0.99978
1401	Q9P0B6	355	2385	0.266269	0.290126	7.94e-06	0.999317
1402	Q9NSA3	1253	1563	0.459113	0.378558	3.78e-06	0.999923
1403	O95905	1415	771	0.575604	0.31938	0.000849459	0.999359
1404	Q9UPT5	1467	456	0.619108	0.284854	0.00175841	0.999543
1405	Q9NPF7	138	2814	0.179207	0.246434	1.57e-05	0.995496
1406	Q8N987	1769	792	0.61137	0.337716	9.04e-05	0.999726
1407	P19838	2412	633	0.700116	0.328717	0.00149646	0.999651
1408	P10588	785	1330	0.43716	0.313343	7.24e-05	0.999024
1409	Q14123	931	1060	0.490082	0.309854	0.000422511	0.99908
1410	Q9HB75	817	1403	0.439749	0.32924	9.82e-05	0.997955
1411	Q8WUA2	3301	119	0.86411	0.214621	0.00151837	0.999943
1412	Q15042	1794	708	0.621475	0.322796	0.000847806	0.999119
1413	Q5TA31	179	2578	0.220673	0.248398	6.07e-05	0.99586
1414	Q6ZV89	712	1467	0.414539	0.314306	9.02e-05	0.998457
1415	Q13239	1455	837	0.576549	0.320679	5.62e-05	0.999226
1416	Q6IEG0	1228	926	0.538443	0.322425	0.000213522	0.999409
1417	Q9BYX2	1222	1173	0.495121	0.342767	0.00199029	0.999637
1418	Q96S15	660	1255	0.436271	0.302234	0.000450786	0.997679
1419	O95229	34	3278	0.126264	0.167534	7.69e-05	0.984712
1420	Q96BJ3	989	923	0.512994	0.305825	5.05e-05	0.997903
1421	P55008	1102	1149	0.493788	0.335145	1.07e-05	0.999721
1422	Q8N392	2248	384	0.720547	0.291618	0.00152383	0.999902
1423	Q53RT3	266	2339	0.263454	0.277444	2.84e-05	0.99556
1424	Q86X02	32	3169	0.132986	0.173877	0.000197156	0.983354
1425	O60496	547	1503	0.390502	0.299598	0.000174363	0.998455
1426	Q8N257	1919	609	0.649135	0.319719	1.28e-05	0.999846
1427	P07900	1584	652	0.609417	0.308114	0.00139737	0.999097
1428	Q15306	1406	844	0.571484	0.317306	0.000149287	0.998552
1429	Q9Y496	1453	973	0.552947	0.342433	0.000640652	0.999655
1430	Q8NAA5	1328	777	0.567246	0.311535	0.00016419	0.999458
1431	Q2VPJ9	947	1248	0.466266	0.327053	0.000102322	0.999388
1432	Q5XG99	87	3016	0.155636	0.220277	4.57e-05	0.994307
1433	P43358	711	1637	0.397822	0.322902	6.56e-05	0.998096
1434	Q9Y5I1	162	2233	0.254015	0.253222	0.000121766	0.990574
1435	P29558	1662	648	0.620449	0.315006	0.000314436	0.999815
1436	O14730	2087	540	0.673966	0.310899	0.000380762	0.999533
1437	P62750	2523	396	0.743137	0.294244	2.29e-05	0.999917
1438	O43304	1049	1109	0.496364	0.325439	0.000287322	0.998567
1439	O60506	3705	40	0.932386	0.142717	0.00285626	0.999977
1440	Q9NUP7	1358	743	0.578771	0.307223	0.000157057	0.99845
1441	Q9C0F3	227	1723	0.327307	0.266807	0.000149728	0.993871
1442	A5PLL1	737	1320	0.439678	0.313878	0.00020216	0.998119
1443	Q7L4P6	1392	792	0.573099	0.313891	0.000245999	0.99895
1444	Q9H8V3	2515	343	0.74789	0.285228	0.00373234	0.999893
1445	Q14153	42	3067	0.146232	0.181539	4.93e-05	0.984361
1446	Q4G0N0	191	2859	0.190936	0.248043	4.33e-06	0.998574
1447	P06899	2113	554	0.678769	0.314493	1.23e-05	0.999854
1448	Q8IVI9	1255	679	0.564525	0.30254	0.000497264	0.999641
1449	Q68BL7	635	1642	0.388034	0.321482	0.000185528	0.996983
1450	Q9Y5H1	87	2433	0.223956	0.237082	3.75e-05	0.980022
1451	Q9Y5G4	352	1737	0.345395	0.292538	0.000117797	0.991952
1452	O95997	400	2439	0.261148	0.306518	1.46e-05	0.998045
1453	P41220	1456	859	0.568814	0.334889	1.83e-05	0.999782
1454	Q9H6T3	2445	480	0.719938	0.313389	0.00123195	0.999675
1455	P83731	2396	509	0.717513	0.314845	1.82e-05	0.999905
1456	Q99961	1075	1011	0.508268	0.317778	6.2e-05	0.999465
1457	Q8IX90	91	3110	0.147075	0.219001	6.53e-05	0.991048
1458	Q13188	2595	336	0.75537	0.281748	0.000412951	0.999706
1459	Q86SX3	899	1584	0.418653	0.33803	0.000281661	0.999404
1460	Q03169	2038	249	0.71179	0.263648	0.00201611	0.999793
1461	Q6P9G9	246	1918	0.30779	0.273197	0.000114001	0.995549
1462	Q9UGI0	1360	883	0.557187	0.322129	0.000584246	0.998302
1463	Q7L4S7	21	3407	0.10919	0.154866	3.73e-05	0.982734
1464	O75815	1556	506	0.630603	0.295155	0.0013599	0.999802
1465	Q13561	406	2325	0.282657	0.30341	8.86e-05	0.998076
1466	Q09013	945	1084	0.482891	0.316707	0.00066572	0.998865
1467	O43237	1478	998	0.554498	0.345315	0.000322457	0.999841
1468	O75821	1867	482	0.66359	0.295998	0.000238586	0.999745
1469	O95718	1078	885	0.528595	0.305739	5.84e-05	0.998474
1470	Q92913	1411	1387	0.499104	0.382672	1.37e-05	0.999897
1471	Q6ZUT3	498	1720	0.356879	0.300578	0.000265823	0.997956
1472	Q16778	1910	600	0.650875	0.317126	1.23e-05	0.999841
1473	Q5TA89	1737	746	0.61882	0.334465	3.47e-05	0.999926
1474	Q9HBE5	54	2928	0.164231	0.198978	5.16e-05	0.989586
1475	O14901	55	3165	0.137135	0.193811	4.81e-05	0.985244
1476	Q6P1M3	1234	933	0.536406	0.318771	0.00112636	0.995252
1477	Q7L1V2	922	1942	0.388466	0.358429	0.000313639	0.998607
1478	Q9NXD2	581	1352	0.419438	0.297296	0.000297767	0.993516
1479	Q9Y5H3	296	1954	0.313845	0.288954	6.7e-05	0.988363
1480	O75864	2419	142	0.770255	0.231248	0.00106997	0.999877
1481	O94806	933	1339	0.456921	0.329685	0.000286986	0.997532
1482	Q13546	2287	471	0.70689	0.300212	0.0009058	0.999607
1483	Q9BVS5	904	1176	0.47577	0.31474	7.66e-05	0.998853
1484	Q9UK80	1057	1159	0.481459	0.326816	0.000187588	0.999334
1485	Q96LW9	942	1413	0.442568	0.337654	7.18e-05	0.999094
1486	P42772	390	1991	0.316695	0.292887	1.2e-05	0.99852
1487	Q8NE01	608	1631	0.376667	0.312073	0.00015471	0.998553
1488	Q9Y6M1	2905	268	0.80191	0.259806	0.0016529	0.999819
1489	Q8IVB5	816	1443	0.429134	0.323245	5.74e-05	0.99927
1490	Q9H000	1226	1007	0.526005	0.328655	0.00025564	0.999335
1491	P29372	1369	737	0.58045	0.308767	3.38e-05	0.998413
1492	Q69YI7	1165	669	0.56072	0.295668	0.00020238	0.999408
1493	Q92546	1067	1023	0.516032	0.319871	7.35e-05	0.998387
1494	P62316	2377	616	0.70734	0.337083	5.08e-06	0.999969
1495	Q96N96	2115	453	0.690848	0.293586	0.000703992	0.999589
1496	Q16853	446	1456	0.385048	0.278527	0.00120592	0.992
1497	Q7L3B6	674	1325	0.425777	0.30612	0.0001646	0.998539
1498	Q8N8E3	38	3327	0.111286	0.187806	1.68e-05	0.971674
1499	Q5TAQ9	1747	551	0.633787	0.300311	0.00043155	0.999015
1500	Q9NX09	603	1681	0.375592	0.313023	3.3e-05	0.998819
1501	Q13409	1519	803	0.582971	0.329464	0.000912577	0.999754
1502	Q8N9N8	1717	711	0.616672	0.325113	2.49e-05	0.999854
1503	Q9BQI3	838	1355	0.444516	0.326662	9.44e-05	0.99831
1504	Q02790	1525	492	0.624247	0.286321	0.000234548	0.999085
1505	Q14449	1214	757	0.563178	0.299668	0.000283707	0.998193
1506	P15170	2646	274	0.764712	0.269425	0.000454005	0.999672
1507	Q5QNW6	2065	564	0.672897	0.314456	1.23e-05	0.999834
1508	O14713	1515	824	0.584814	0.325976	1.98e-05	0.999531
1509	Q17RB8	1520	610	0.608209	0.303092	0.00120261	0.999383
1510	Q9NYL2	2722	395	0.764522	0.297098	0.00240857	0.999756
1511	Q8N5V2	1410	734	0.583953	0.311943	0.000690327	0.999586
1512	Q86X76	911	831	0.523953	0.295681	2.73e-05	0.995705
1513	Q9BWT3	2044	263	0.708408	0.26094	0.000733769	0.999639
1514	Q8TDF6	1562	688	0.604973	0.317431	0.000943143	0.999572
1515	P84098	2093	413	0.698367	0.284741	9.4e-05	0.99962
1516	P62841	2818	347	0.780539	0.287412	1.41e-05	0.999906
1517	Q9NU19	1696	532	0.633711	0.295795	0.000150936	0.998972
1518	Q01085	1104	1192	0.488074	0.331771	0.000166605	0.999225
1519	Q9H7D7	1560	792	0.590682	0.330045	0.00121627	0.999661
1520	Q8IZP9	122	2530	0.221031	0.255279	2.61e-05	0.98021
1521	Q9BWW8	89	3073	0.153475	0.210295	5.82e-06	0.995403
1522	P51788	490	2400	0.284069	0.31147	0.000243015	0.998337
1523	Q8IU60	1808	603	0.638605	0.307622	0.000101217	0.999464
1524	O95995	35	3154	0.129413	0.186258	3.56e-06	0.976205
1525	O15354	334	2371	0.266358	0.284119	0.000237474	0.997964
1526	Q9NZI8	3018	277	0.816546	0.262306	0.00129092	0.999887
1527	O14733	1678	662	0.621374	0.313688	0.000163566	0.999331
1528	Q8TD10	181	2586	0.227044	0.255646	0.000314591	0.995061
1529	Q9UN75	130	2421	0.229574	0.241026	6.94e-05	0.991629
1530	Q9UNX3	3114	277	0.828957	0.267854	1.69e-05	0.999988
1531	Q96GD3	1545	955	0.568342	0.340367	0.000307548	0.998354
1532	Q12800	1809	809	0.616322	0.339893	0.000176072	0.999417
1533	Q6UW78	951	1398	0.445257	0.339249	6.41e-06	0.999737
1534	Q5T4F4	85	3047	0.155738	0.218586	5.32e-05	0.991761
1535	Q13515	116	2755	0.194053	0.229702	0.00021754	0.99301
1536	Q8N1D5	1119	1029	0.515043	0.32368	2.92e-05	0.999413
1537	Q96RP7	224	1796	0.31398	0.257922	5.97e-05	0.994332
1538	Q05BQ5	1006	856	0.527772	0.297672	0.000395665	0.99818
1539	Q9UJH8	382	2292	0.288073	0.303915	5.73e-05	0.997644
1540	P82673	3208	170	0.847044	0.229501	0.000241597	0.999905
1541	Q9UHY1	1686	715	0.610803	0.321492	0.000427064	0.999512
1542	O95631	889	1068	0.486107	0.310549	0.000248952	0.995523
1543	P57723	2241	345	0.722495	0.28293	0.000650612	0.999917
1544	Q9Y5G2	613	1583	0.39353	0.318928	7.41e-05	0.993127
1545	Q9UBV8	1012	1173	0.481947	0.327418	2.36e-05	0.999372
1546	P49763	51	3036	0.151739	0.191859	1.25e-05	0.99087
1547	O00625	643	1281	0.434498	0.30376	2.81e-05	0.996555
1548	Q969X0	471	1811	0.342659	0.297648	4.4e-05	0.997939
1549	P58004	835	1371	0.435904	0.31641	0.000197713	0.998351
1550	A6NCJ1	692	1709	0.378797	0.327032	1.32e-05	0.999461
1551	Q3LXA3	3057	106	0.830992	0.202603	0.000716071	0.999522
1552	Q6ZMS4	94	2445	0.222978	0.230927	6.75e-05	0.991894
1553	Q13490	735	1179	0.455422	0.306757	0.000188354	0.997285
1554	Q9BWU1	1833	545	0.648219	0.297357	0.000169016	0.998708
1555	Q9HCP0	870	1236	0.462386	0.315492	6.81e-05	0.998276
1556	Q8NFG4	2096	408	0.691275	0.282895	0.000669533	0.999191
1557	Q9BZ67	1929	440	0.668305	0.288818	0.000196754	0.99939
1558	P57053	1619	792	0.596716	0.328369	1.08e-05	0.999791
1559	Q99877	1677	766	0.6036	0.330654	1.22e-05	0.999832
1560	P33778	2043	570	0.671384	0.313873	1.18e-05	0.999803
1561	A0A1B0GTQ4	21	3708	0.0696409	0.131926	3.9e-06	0.985539
1562	Q12980	1457	1053	0.54537	0.348041	4.74e-05	0.999552
1563	Q06323	2139	452	0.699329	0.297003	4.89e-05	0.999856
1564	Q8N5W9	952	2149	0.358582	0.380076	1.95e-05	0.999758
1565	Q96Q91	438	2684	0.245106	0.310078	0.000154306	0.998097
1566	Q8NB90	2143	684	0.660945	0.331122	0.00047566	0.999667
1567	P30626	349	2167	0.28985	0.290233	1.42e-05	0.996562
1568	Q9HBM0	38	3366	0.114155	0.177451	3.42e-05	0.984194
1569	Q8NDB2	1303	1106	0.522416	0.339787	0.000557147	0.998816
1570	Q8TDM0	33	3467	0.0961938	0.167946	1.86e-05	0.988437
1571	P55957	464	2008	0.319077	0.307066	6.69e-06	0.999132
1572	Q9HB71	1502	722	0.59034	0.318155	5.33e-05	0.999655
1573	O76031	2088	561	0.675371	0.315196	0.000926237	0.99968
1574	Q9UHI6	1846	603	0.640841	0.313097	0.000779765	0.999622
1575	Q7Z3D6	1122	1177	0.48643	0.32884	0.000568855	0.998649
1576	O75071	121	2524	0.218055	0.237873	0.0001	0.993929
1577	Q8TE02	621	1859	0.361016	0.320515	3.24e-05	0.999006
1578	P35052	555	1241	0.417947	0.286427	0.000307809	0.997457
1579	P23527	1662	753	0.607007	0.327305	1.14e-05	0.999811
1580	P58876	2265	505	0.703337	0.30896	1.17e-05	0.99982
1581	Q6UWE0	800	1627	0.401135	0.327108	0.000564581	0.99869
1582	O95866	105	2955	0.162637	0.234191	2.63e-05	0.994949
1583	Q9UJ68	563	1227	0.42637	0.29402	1.19e-05	0.994613
1584	Q6UX06	1044	1449	0.44675	0.338407	0.000570865	0.999053
1585	Q68BL8	41	2922	0.155778	0.195016	7.54e-05	0.984559
1586	Q9Y5G1	206	1981	0.287303	0.261359	9.1e-05	0.991299
1587	Q6IN85	2578	325	0.753721	0.276106	0.002074	0.999398
1588	Q96D70	1202	984	0.523106	0.328973	3.84e-05	0.999568
1589	Q96B86	172	2597	0.225236	0.260102	0.00010894	0.995431
1590	Q07020	1851	664	0.637801	0.319837	2.63e-05	0.999715
1591	O43699	96	2896	0.178488	0.230253	3.74e-05	0.993863
1592	Q7RTN6	1609	646	0.616279	0.30609	7.94e-05	0.998957
1593	Q16671	503	1786	0.352035	0.297138	0.000286389	0.997737
1594	Q9P291	2445	327	0.743766	0.279302	0.000134839	0.999688
1595	Q14457	1181	788	0.552456	0.304405	0.000395132	0.997784
1596	Q96LL4	140	2379	0.234415	0.238289	7.89e-05	0.994143
1597	Q13137	1294	557	0.581809	0.288	0.00224627	0.999208
1598	Q9ULV8	635	1083	0.458358	0.289686	0.000133043	0.99712
1599	Q12798	1357	912	0.554331	0.330923	8.09e-06	0.999558
1600	P41208	1560	880	0.58177	0.341546	9.59e-06	0.99984
1601	Q8N884	1075	1344	0.464485	0.338419	0.000237054	0.999218
1602	O43633	1446	784	0.576178	0.321065	0.000119517	0.99968
1603	Q9NUL7	1993	586	0.657809	0.310549	0.000359898	0.999077
1604	Q9H410	233	1968	0.293069	0.262276	0.000104898	0.996081
1605	Q96KD3	1114	1300	0.476152	0.348904	2.49e-05	0.999617
1606	P10912	74	3047	0.153738	0.213759	9.06e-05	0.991987
1607	P15104	663	1137	0.454485	0.292207	7.35e-05	0.995029
1608	P41279	1015	946	0.514987	0.310477	0.000156879	0.997706
1609	P23409	1031	1373	0.458244	0.342981	2.56e-05	0.999631
1610	Q5BKU9	513	2324	0.291939	0.32642	1.19e-05	0.999223
1611	Q9UHV9	2870	242	0.800035	0.260032	3.57e-05	0.999913
1612	P62191	2434	365	0.737378	0.286161	0.000534009	0.999881
1613	P53805	2567	299	0.757127	0.272454	8.96e-05	0.999871
1614	O76064	1914	469	0.666319	0.291511	0.00126678	0.999519
1615	Q96KG9	2360	254	0.740085	0.255738	0.00209796	0.999578
1616	P63208	2176	525	0.691616	0.311826	2.01e-05	0.999846
1617	Q499Z3	1636	533	0.628957	0.297816	0.000270855	0.999595
1618	O43278	69	2574	0.199228	0.214939	2.18e-05	0.986642
1619	Q5H9I0	2022	432	0.683631	0.286698	0.000247544	0.999582
1620	Q9BRZ2	1983	472	0.677826	0.298353	0.00151683	0.999639
1621	Q9UC06	353	1638	0.352252	0.28485	5.52e-05	0.996167
1622	Q12904	2897	180	0.810346	0.238054	0.000354278	0.999885
1623	Q6DCA0	1816	640	0.636686	0.318048	2.4e-05	0.999553
1624	Q01518	2223	280	0.721478	0.262206	0.000276401	0.999531
1625	Q6P3S1	1440	827	0.566736	0.31973	0.000704135	0.999072
1626	O60869	1211	913	0.539342	0.323879	1.8e-05	0.99948
1627	Q17RN3	1055	957	0.5136	0.312028	0.000136628	0.999129
1628	Q9NWM8	960	1073	0.493275	0.318366	1.18e-05	0.99839
1629	Q99879	2284	501	0.703445	0.308844	1.34e-05	0.999862
1630	Q9H7X7	545	1501	0.391667	0.302661	9.96e-06	0.997178
1631	Q96MU8	56	3085	0.145519	0.206695	9e-05	0.990741
1632	P19021	38	2862	0.167474	0.198035	7.97e-05	0.971262
1633	Q14181	1531	727	0.595618	0.310808	0.000264077	0.997772
1634	Q96LW4	731	1201	0.454383	0.30318	0.00016513	0.996647
1635	Q86W54	241	2087	0.27832	0.25982	8.41e-05	0.996094
1636	Q9P0W8	166	2052	0.278271	0.254354	0.000156781	0.98919
1637	Q92890	1554	820	0.589142	0.328886	0.000107802	0.999789
1638	P54577	2412	230	0.74645	0.253689	0.000457244	0.999294
1639	Q9NR81	1885	478	0.661567	0.290886	0.00018131	0.999444
1640	Q86WS4	11	3595	0.0800512	0.126397	2.18e-05	0.951386
1641	P32238	171	2537	0.227559	0.254454	7.21e-05	0.995927
1642	Q8IW35	677	1426	0.420799	0.31565	0.000822871	0.998953
1643	P02511	2009	637	0.659022	0.321675	1.47e-05	0.999774
1644	Q96EX3	859	1439	0.432253	0.325295	0.000321338	0.998924
1645	P16930	497	1200	0.427875	0.281013	8.73e-05	0.993297
1646	Q93079	1695	795	0.600058	0.333891	1.24e-05	0.999839
1647	Q9Y450	2532	358	0.7504	0.284711	0.0010945	0.999798
1648	Q96LI6	119	2811	0.19067	0.233855	5.18e-05	0.994604
1649	Q92993	1685	542	0.631272	0.301086	0.000264904	0.999501
1650	O00255	1151	912	0.52367	0.313903	0.000388017	0.999135
1651	Q9NXG6	366	1688	0.348437	0.281753	0.000167082	0.996337
1652	Q32M88	888	1015	0.481571	0.300902	0.000624831	0.997359
1653	Q08752	1121	1279	0.485506	0.335343	0.000134802	0.998058
1654	Q08945	2030	551	0.668945	0.312204	0.000890013	0.999756
1655	Q969X2	211	2239	0.273028	0.269358	5.08e-05	0.994831
1656	Q9Y4R8	1913	224	0.705618	0.2572	0.00352069	0.99973
1657	Q16890	80	2749	0.19366	0.21196	4.83e-05	0.993587
1658	Q99816	2383	329	0.736946	0.275293	0.000361479	0.999506
1659	A8MPS7	621	1400	0.419672	0.305842	2.72e-05	0.996794
1660	Q9NR11	191	2149	0.269063	0.261722	2.96e-05	0.995273
1661	Q6AW86	234	1859	0.314733	0.271138	8.18e-05	0.993578
1662	Q7Z6V5	956	1128	0.488721	0.321762	1.67e-05	0.998411
1663	Q92688	1856	687	0.638032	0.324729	2.02e-05	0.999186
1664	Q9UHR4	765	912	0.487159	0.288272	0.00012726	0.999014
1665	Q5VWW1	362	2360	0.274248	0.299553	1.89e-05	0.997061
1666	P49427	2100	509	0.681726	0.302626	4.72e-05	0.999496
1667	Q9H1X3	2083	332	0.701865	0.270243	0.00037727	0.999522
1668	Q96G46	2081	367	0.693882	0.27902	0.000403661	0.998929
1669	Q8WW35	1960	649	0.648639	0.324495	1.29e-05	0.999865
1670	Q01780	1497	922	0.564387	0.333422	0.000530207	0.998628
1671	Q92598	3084	52	0.844055	0.175463	0.00281597	0.999673
1672	O00425	2975	241	0.81317	0.248877	0.00176506	0.999873
1673	Q9BW62	2678	318	0.768554	0.275118	0.00095411	0.999775
1674	O15479	1204	858	0.541888	0.315286	6.57e-05	0.99928
1675	Q02750	2155	364	0.70323	0.278076	0.000120096	0.99932
1676	O75425	62	2898	0.17077	0.199287	1.61e-05	0.99142
1677	Q14764	3995	6	0.962078	0.0811931	0.0505587	0.99997
1678	Q96H55	854	1756	0.390462	0.340589	0.00069475	0.99916
1679	Q86U38	2123	228	0.722889	0.250745	0.000719939	0.999587
1680	P10589	1426	674	0.590878	0.301226	7.9e-05	0.998794
1681	O43242	2167	394	0.705767	0.295149	0.00489061	0.999973
1682	Q86WH2	1502	833	0.574893	0.332811	2.87e-05	0.999591
1683	Q15797	1214	742	0.568774	0.29534	0.000142018	0.997617
1684	O14543	1598	783	0.595885	0.322943	3.88e-05	0.999609
1685	P31948	2811	242	0.786681	0.2573	0.00110738	0.999645
1686	Q13043	2572	337	0.754428	0.282018	0.000377795	0.999715
1687	O96008	2108	525	0.683148	0.309072	0.000197338	0.999895
1688	P51784	847	1229	0.463475	0.317254	0.000352161	0.996939
1689	Q8NHY6	68	2587	0.202818	0.224819	8.15e-05	0.98219
1690	Q15776	295	1766	0.327819	0.278389	0.000130284	0.995271
1691	Q12901	181	2267	0.257876	0.26337	1.93e-05	0.993661
1692	Q96MP5	772	1168	0.450823	0.306877	0.000616186	0.998795
1693	Q9NS00	1030	710	0.549652	0.2887	7.8e-05	0.998512
1694	Q8TBZ0	714	2004	0.355164	0.329602	0.000673367	0.999305
1695	Q15417	2851	268	0.796472	0.264209	0.0002646	0.999813
1696	Q9UBW8	2469	269	0.75275	0.260334	0.000130574	0.999711
1697	O43781	1060	789	0.543168	0.292792	0.000109292	0.996834
1698	Q6BAA4	67	3030	0.158758	0.209795	5.87e-05	0.991571
1699	O60814	1961	589	0.657886	0.31696	1.24e-05	0.999831
1700	O14558	727	1372	0.424039	0.316025	7.8e-06	0.999117
1701	Q8NHY5	1202	1081	0.516799	0.332444	6.81e-05	0.999241
1702	Q8NCM2	335	2273	0.270255	0.282867	0.000176243	0.997316
1703	P05783	338	1868	0.323534	0.28121	0.000515913	0.996117
1704	P10242	1369	997	0.546495	0.334799	0.000376634	0.998863
1705	P36639	261	2338	0.266911	0.284918	4.65e-06	0.995608
1706	Q13310	3793	23	0.945329	0.124002	0.00580134	0.999967
1707	P04049	1491	870	0.571169	0.329955	0.000362086	0.999129
1708	Q96IZ5	2225	448	0.702123	0.294661	0.000306011	0.999599
1709	Q7L099	814	1393	0.428501	0.317615	0.00107729	0.999324
1710	Q14940	586	2237	0.309172	0.326068	0.00017572	0.999129
1711	Q9UPR3	1113	961	0.524549	0.315945	0.00127589	0.999095
1712	Q86WV6	189	2514	0.234514	0.261713	3.41e-05	0.994319
1713	Q9UEW8	2225	324	0.715975	0.271953	0.00056006	0.999533
1714	Q96A49	186	2278	0.258241	0.256662	8.11e-05	0.996799
1715	Q01995	2706	355	0.7746	0.28225	3.84e-05	0.999928
1716	P19971	2879	166	0.807962	0.231492	0.000181211	0.999317
1717	Q13398	55	2738	0.178402	0.203659	3.64e-05	0.985064
1718	Q9BS34	231	2085	0.283917	0.267986	4e-05	0.996593
1719	Q6ZMS7	168	2166	0.265257	0.249102	0.000196379	0.994708
1720	Q13554	1570	442	0.635231	0.279031	0.000734132	0.999254
1721	Q5JU67	168	2719	0.208097	0.253331	0.000101085	0.995468
1722	P24386	1475	531	0.611838	0.288684	0.000423077	0.999025
1723	Q5XUX1	1039	1331	0.463794	0.334457	0.000278799	0.99904
1724	Q9Y6K9	278	1949	0.309277	0.273419	0.00019465	0.99277
1725	Q6UX15	4	3993	0.0344946	0.0744616	1.47e-05	0.960733
1726	O43193	236	2267	0.264801	0.269115	5.86e-05	0.996387
1727	Q8TBX8	1263	930	0.541577	0.320254	0.000175618	0.999001
1728	Q9P0L9	426	2578	0.259509	0.304659	0.000297455	0.997522
1729	Q86XP0	431	1376	0.400711	0.287222	0.000284197	0.992307
1730	P35236	2435	314	0.747225	0.269401	0.000103388	0.999543
1731	O43567	914	1866	0.392253	0.353172	0.000186417	0.999482
1732	Q9BSW7	877	1442	0.431431	0.333776	7.46e-05	0.998305
1733	Q15814	2534	261	0.756171	0.261905	0.000299303	0.99962
1734	Q96AQ2	32	3411	0.106365	0.165873	8.25e-06	0.989471
1735	P55327	247	2135	0.276035	0.265945	3.96e-05	0.997512
1736	Q9BZV1	2579	232	0.769058	0.255346	0.000953733	0.999895
1737	Q9Y2K6	867	1174	0.472168	0.31473	0.00111556	0.998603
1738	Q68DY9	49	2951	0.157628	0.200488	1.34e-05	0.99221
1739	Q96HN2	1219	880	0.535281	0.316357	0.000416469	0.999157
1740	A1A4S6	2381	128	0.767119	0.229806	0.00328384	0.999824
1741	Q96MC5	1210	1095	0.51244	0.337687	3.33e-05	0.999715
1742	Q4G0S7	166	2234	0.253666	0.244317	0.000122316	0.995335
1743	Q5VW00	959	1047	0.4979	0.311571	0.000156972	0.998149
1744	Q9BQ95	2045	569	0.669211	0.312582	0.000268846	0.999366
1745	Q96AP7	84	2855	0.180827	0.224268	6.8e-05	0.993345
1746	Q8TD08	2012	428	0.677981	0.289588	0.000322805	0.999561
1747	Q9NZB8	2279	351	0.717761	0.275992	0.000723128	0.999187
1748	Q9Y375	796	1256	0.454288	0.316073	7.02e-05	0.999059
1749	O76083	2088	248	0.718974	0.25228	0.000576379	0.999517
1750	O94903	710	1353	0.438369	0.313612	1.77e-05	0.997096
1751	Q96H35	1805	691	0.628553	0.326593	2.65e-05	0.999612
1752	Q9NWM0	2059	258	0.708727	0.25506	0.000585347	0.999055
1753	Q5SQN1	1004	971	0.511913	0.311748	0.000235026	0.998762
1754	Q8N801	706	1393	0.422713	0.315338	3.79e-05	0.999137
1755	Q7Z5U6	1297	830	0.556968	0.311965	0.000109384	0.999144
1756	Q86Z23	248	2482	0.243646	0.277953	1.46e-05	0.996556
1757	Q5BLP8	54	3314	0.122379	0.180272	2.61e-06	0.990317
1758	Q6P1J9	1594	671	0.608115	0.309361	0.000389358	0.999331
1759	Q9UQN3	1746	696	0.621832	0.326374	0.000110915	0.999864
1760	O43889	267	1709	0.328498	0.267845	9.61e-05	0.99287
1761	O15075	1309	890	0.550125	0.32059	0.000539189	0.998906
1762	Q96C19	189	2086	0.278183	0.253503	2.79e-05	0.995344
1763	Q04760	557	1694	0.375871	0.312825	7.91e-06	0.997702
1764	Q9NQ84	256	2661	0.228534	0.272983	0.000112828	0.996504
1765	P62807	1797	638	0.634993	0.318764	1.15e-05	0.999809
1766	Q3B8N2	437	1427	0.395764	0.286629	4.24e-05	0.995953
1767	Q3SXY7	78	2753	0.181399	0.21054	4.75e-05	0.991343
1768	Q96CN5	585	2211	0.312457	0.326277	0.000109473	0.998245
1769	Q16659	561	1966	0.333954	0.318718	8.3e-05	0.996227
1770	Q96EN8	897	852	0.510818	0.292971	0.00128995	0.998318
1771	Q9H4L5	1389	822	0.568826	0.317215	0.00174857	0.999208
1772	P61254	2883	325	0.793136	0.281099	1.39e-05	0.999966
1773	Q96C34	278	1661	0.334328	0.269726	0.000221263	0.99676
1774	Q9Y5X1	1527	372	0.642652	0.269843	0.00042249	0.999466
1775	Q9Y4I5	1377	1081	0.533096	0.341188	0.000130163	0.999328
1776	Q14258	1923	299	0.693649	0.260261	0.0015866	0.999049
1777	Q6PD74	2201	539	0.69596	0.313725	0.000165387	0.999844
1778	Q9UKV8	1517	599	0.606023	0.304202	0.0018785	0.999187
1779	Q96BT1	647	1322	0.430467	0.306541	5.97e-05	0.997707
1780	Q8N865	243	2336	0.258135	0.28009	1.52e-05	0.994443
1781	Q9HD42	1809	558	0.644993	0.307685	0.000150125	0.999752
1782	O94769	438	1514	0.380038	0.294633	0.000156365	0.996504
1783	Q13144	1865	551	0.652154	0.304298	0.0005451	0.999466
1784	P15036	672	1321	0.424404	0.304156	0.000140886	0.998694
1785	Q8IYS0	391	1834	0.337167	0.297818	0.000107737	0.996853
1786	Q86YM7	230	1636	0.333526	0.253655	0.000211765	0.992885
1787	P53667	1047	962	0.515551	0.314151	0.00036263	0.999073
1788	Q9BPZ7	1609	783	0.591398	0.328221	0.000253304	0.99965
1789	P14780	817	1031	0.482532	0.298692	0.000829802	0.996691
1790	Q9UJ70	848	1920	0.386068	0.349577	6.22e-05	0.997986
1791	O60502	1964	496	0.664474	0.29838	0.00131263	0.999443
1792	Q96QS6	1931	378	0.682429	0.27739	0.000154551	0.99948
1793	Q9NZH5	389	2622	0.238744	0.310052	1.55e-05	0.998629
1794	Q05823	2094	305	0.708179	0.255916	0.00145915	0.998072
1795	Q9H6Y7	919	1107	0.481582	0.312284	0.000124248	0.998996
1796	O00422	1237	1851	0.427025	0.386722	9.89e-06	0.999684
1797	Q8IZE3	1119	936	0.518006	0.317886	0.000832047	0.999577
1798	Q9NYZ4	162	2040	0.276949	0.252017	6.36e-05	0.994307
1799	A0A096LP01	401	2528	0.256026	0.303596	4.75e-06	0.99938
1800	Q9NY57	2314	289	0.734755	0.264379	0.000186723	0.999394
1801	Q9UGI8	1618	464	0.638086	0.280349	0.000188558	0.99831
1802	Q9BZW7	36	3213	0.122839	0.194188	6.86e-06	0.977783
1803	Q86V25	1670	618	0.626052	0.303757	5.08e-05	0.998813
1804	P17027	128	2309	0.24359	0.242471	0.000129408	0.990259
1805	Q9NUS5	1179	1080	0.513791	0.331646	3.82e-05	0.999719
1806	O95704	541	1381	0.408837	0.296576	0.000199243	0.998217
1807	Q676U5	2076	503	0.674884	0.29896	0.000710932	0.998828
1808	Q5TDH0	1364	861	0.563163	0.323409	0.000145691	0.999366
1809	Q9NX74	2825	149	0.801998	0.223975	0.000334052	0.999361
1810	P32456	816	1719	0.396745	0.334154	0.000503048	0.998215
1811	P34932	3011	57	0.838829	0.18326	0.00305339	0.999788
1812	Q9BXW6	1345	689	0.581254	0.303114	0.00164527	0.998872
1813	Q9H1Q7	1780	651	0.629645	0.313755	8.44e-05	0.999027
1814	Q8N3S3	572	2237	0.30757	0.324667	0.000143563	0.9992
1815	P35813	1037	683	0.553734	0.283425	6.78e-05	0.995371
1816	Q9BZE2	1591	571	0.622846	0.293808	0.000149854	0.998815
1817	Q16181	1550	717	0.593167	0.319921	0.000868182	0.999808
1818	Q16585	293	2356	0.264605	0.277446	1.98e-05	0.997593
1819	Q8TBB6	113	2948	0.174212	0.227383	0.000115107	0.994668
1820	Q9UJZ1	2117	338	0.702819	0.273345	0.000342376	0.999677
1821	Q9UNE7	1829	428	0.668151	0.282754	0.000122698	0.999585
1822	Q9HAC8	1028	1451	0.450657	0.344093	4.93e-05	0.99971
1823	Q9H6R7	139	2282	0.246772	0.249609	5.41e-05	0.994846
1824	Q9Y473	173	2253	0.255235	0.261763	6.3e-05	0.99175
1825	Q9NRG9	1043	1225	0.484688	0.333245	3.88e-05	0.999321
1826	Q13685	1326	733	0.576052	0.305903	0.000105856	0.997353
1827	Q9BWL3	69	3086	0.150252	0.205963	2.55e-05	0.994049
1828	Q8IU85	982	951	0.51045	0.305057	0.000141488	0.998486
1829	P55273	91	2928	0.16962	0.203654	3.15e-06	0.976867
1830	Q9UHQ9	1004	790	0.535053	0.292736	2.79e-05	0.996592
1831	Q9NXF7	789	2426	0.30614	0.358285	5.78e-06	0.999801
1832	Q8WUF8	1650	626	0.624055	0.311574	8.58e-05	0.999429
1833	Q9Y2M0	1294	746	0.56268	0.314694	0.00271571	0.9996
1834	P07332	570	1114	0.436771	0.285766	0.000913554	0.997505
1835	Q8IUY3	304	1704	0.33199	0.270101	7.4e-05	0.99695
1836	O00178	2096	447	0.684259	0.29678	0.000745814	0.999643
1837	Q969S8	1555	403	0.63546	0.276659	0.000698918	0.998597
1838	P11021	254	1503	0.354577	0.264975	0.000156961	0.992891
1839	O14879	672	1066	0.462234	0.293729	0.000203304	0.997627
1840	Q9H1K1	2148	590	0.684018	0.329	9.77e-06	0.999836
1841	Q9H3F6	892	1027	0.489537	0.311127	2.7e-05	0.998665
1842	Q6DKI2	331	1848	0.335332	0.28474	5.11e-05	0.996489
1843	Q6UWN5	71	2725	0.194605	0.218876	1.98e-05	0.994487
1844	Q9BUK6	1842	597	0.639843	0.306844	0.000420886	0.999018
1845	Q86XW9	2403	427	0.724419	0.293732	0.000111291	0.999658
1846	O75607	102	2837	0.179764	0.232567	5.38e-06	0.994363
1847	Q8N543	2046	237	0.707062	0.251229	0.000335482	0.997963
1848	Q7L8S5	1943	455	0.674699	0.291108	0.000154385	0.999618
1849	Q8N3R9	1206	990	0.525985	0.326718	0.000117221	0.998613
1850	H3BRN8	344	2667	0.227833	0.300946	5.49e-06	0.998799
1851	P41743	1436	573	0.603608	0.291148	0.000596317	0.998267
1852	O95786	1041	926	0.507612	0.309226	0.00212157	0.998899
1853	Q6ZRF8	1044	849	0.516792	0.305994	0.00128066	0.999607
1854	O75676	979	1197	0.475401	0.327005	0.00010023	0.997323
1855	Q92599	1866	444	0.665385	0.29494	0.00148764	0.999898
1856	Q8TC07	1840	689	0.634011	0.32143	0.000629997	0.998636
1857	Q9C029	1292	507	0.594005	0.282164	0.000981261	0.99892
1858	Q6ZN44	235	1947	0.305114	0.276034	4.41e-05	0.993287
1859	P54578	2660	259	0.772964	0.264746	0.000545019	0.999758
1860	O15195	1029	945	0.513575	0.310851	0.000726209	0.998835
1861	Q9BSG1	462	1409	0.397211	0.290908	9.44e-05	0.99689
1862	Q8N184	118	2290	0.242594	0.244504	5.62e-05	0.988949
1863	Q93088	2540	190	0.770279	0.234927	0.00019661	0.999171
1864	Q9Y6W3	1169	523	0.581451	0.275892	0.00146483	0.997979
1865	Q6ZUS5	141	2627	0.211012	0.240946	6.32e-05	0.99529
1866	Q8NHQ1	38	3258	0.121402	0.186211	2.22e-05	0.981294
1867	Q9H6Q4	1566	502	0.62741	0.283484	0.000113913	0.998321
1868	Q8IY22	1401	603	0.598069	0.297916	0.00115945	0.999391
1869	Q9Y285	2031	358	0.694926	0.274197	0.000545732	0.999378
1870	Q8NFF5	1572	375	0.644551	0.268782	0.000462586	0.99839
1871	Q7Z429	592	1310	0.420632	0.295869	7.24e-05	0.998749
1872	P00390	1071	766	0.53596	0.295089	0.000220865	0.997836
1873	Q14541	500	1392	0.3961	0.287586	5.11e-05	0.998348
1874	Q96N11	1444	567	0.608219	0.292487	0.000160831	0.999579
1875	Q9NZU5	1141	1225	0.492893	0.336483	0.000102165	0.99875
1876	Q96N66	1113	1549	0.454166	0.359444	0.000314874	0.999456
1877	Q6XQN6	1853	278	0.685129	0.254004	0.000270999	0.997876
1878	Q9ULX3	2452	393	0.732836	0.289818	0.000350969	0.999579
1879	P24468	1541	570	0.615248	0.29197	8.92e-05	0.998889
1880	Q9Y5P8	1709	335	0.664697	0.26559	0.000360302	0.999342
1881	Q13131	2037	618	0.663912	0.318385	0.000318258	0.9992
1882	Q8IXJ6	1388	665	0.589741	0.297544	5.75e-05	0.998498
1883	Q15796	1915	570	0.650332	0.305743	0.000213103	0.999388
1884	Q9NXE4	657	1325	0.429015	0.309216	0.000362865	0.998467
1885	O95630	1404	1039	0.536947	0.340642	0.000540388	0.999674
1886	Q6NXT6	297	2353	0.264907	0.272454	0.000165976	0.998753
1887	Q08AM6	2666	110	0.795891	0.212155	0.00226761	0.999725
1888	Q8NF99	207	1550	0.340171	0.258875	0.00013112	0.990316
1889	P15289	266	1191	0.402533	0.256	0.000125763	0.988507
1890	Q9NWV8	787	1079	0.47361	0.302723	2.39e-05	0.99841
1891	Q5T655	46	3425	0.0997023	0.188756	8.57e-06	0.980666
1892	Q8WXC6	27	3646	0.0781289	0.150969	1.28e-06	0.990356
1893	Q9H2U1	1367	628	0.590922	0.297309	0.00274961	0.999208
1894	Q05084	566	1354	0.411311	0.296737	0.000113339	0.99803
1895	Q9H6K1	873	1374	0.437621	0.325859	8.44e-05	0.999195
1896	O60711	273	2713	0.223683	0.282286	6.88e-05	0.997332
1897	Q86W50	1691	608	0.625964	0.303345	0.000328889	0.998756
1898	Q5SR56	480	1468	0.389718	0.293677	0.00015987	0.998448
1899	Q9BSU3	1606	694	0.610627	0.31415	1.98e-05	0.998963
1900	Q99608	1357	692	0.583389	0.301417	0.000260954	0.99948
1901	Q9NSY0	1102	961	0.518704	0.316873	0.000110987	0.998989
1902	Q9UJX0	898	1000	0.494137	0.304012	0.000147051	0.997868
1903	Q4VXU2	3471	84	0.899054	0.195188	0.00214299	0.999898
1904	O15530	2212	336	0.710965	0.27118	0.000595218	0.999275
1905	O60260	800	1303	0.447206	0.32079	2.5e-05	0.998244
1906	P46060	1994	215	0.707301	0.243981	0.000404085	0.999212
1907	Q8IV61	1337	846	0.560923	0.322786	0.000594619	0.999544
1908	Q9UIV8	946	922	0.513802	0.296897	0.000139744	0.997852
1909	P42229	2418	137	0.768634	0.22712	0.00381031	0.999653
1910	P43405	1932	535	0.663155	0.299552	0.000608479	0.998871
1911	Q15628	711	1140	0.456283	0.300484	0.000112136	0.997897
1912	O95361	1901	250	0.69513	0.25504	0.00103287	0.999369
1913	Q9BZM6	49	3182	0.13115	0.193507	2.13e-05	0.99162
1914	P55072	1193	829	0.549786	0.311124	0.000307416	0.998869
1915	P07947	2411	248	0.743473	0.258269	0.000515821	0.999248
1916	Q3ZCT1	101	2322	0.237585	0.234193	4.02e-05	0.991618
1917	P78536	188	2124	0.280814	0.269903	0.000105729	0.988779
1918	Q9UNA1	2078	179	0.731878	0.242649	0.0031898	0.999815
1919	O15511	660	1377	0.416356	0.310147	1.15e-05	0.997311
1920	O14936	965	1091	0.490676	0.317768	0.000420823	0.998403
1921	P31146	2620	263	0.771038	0.262646	0.000255762	0.999634
1922	Q9HCH3	1201	991	0.521138	0.321252	0.000730474	0.999139
1923	O60911	789	902	0.494091	0.293352	2.93e-05	0.997208
1924	P24534	2602	327	0.760465	0.276556	7.1e-05	0.999603
1925	Q96Q35	205	2685	0.219514	0.26328	0.000335418	0.994832
1926	Q8TF65	1579	754	0.594363	0.320433	6.48e-05	0.999607
1927	Q9NS67	158	2893	0.182976	0.254187	2.82e-05	0.996037
1928	Q9UHF4	297	1940	0.310894	0.277917	0.000133394	0.997447
1929	Q15046	2631	138	0.782434	0.223456	0.000742392	0.998659
1930	O75840	856	1494	0.423079	0.336411	2.46e-05	0.99953
1931	Q96KR4	545	1941	0.33919	0.30811	0.000396151	0.997994
1932	Q8N653	1669	391	0.651928	0.279391	0.00296381	0.999343
1933	Q9H009	707	1645	0.393099	0.321967	4e-05	0.999269
1934	Q8WV74	2177	497	0.695531	0.308171	2.42e-05	0.99973
1935	Q9H361	3596	57	0.919962	0.169723	0.00259591	0.999926
1936	Q9BYG5	1140	931	0.533526	0.315424	8.64e-05	0.999311
1937	Q15365	2890	192	0.809993	0.244494	0.000478589	0.999919
1938	Q96JS3	1154	952	0.525787	0.316767	0.000615081	0.99847
1939	Q5UE93	863	1252	0.453725	0.323503	0.00028126	0.999245
1940	Q15139	571	1607	0.387893	0.310742	0.000279483	0.996732
1941	Q9H0Z9	1249	1406	0.477503	0.36098	4.81e-05	0.999826
1942	P36578	3465	81	0.887535	0.182874	0.000638565	0.999884
1943	Q99726	321	1969	0.309702	0.280201	5.23e-05	0.997061
1944	Q9C0K7	1474	863	0.569731	0.33084	6.85e-05	0.99906
1945	Q96LM6	1039	1272	0.473723	0.338307	1.4e-05	0.999464
1946	Q8N6Q1	49	3180	0.134841	0.182185	6.58e-05	0.98899
1947	Q9NX61	381	2485	0.262142	0.300424	0.000195474	0.998223
1948	Q5GJ75	1193	760	0.556601	0.304342	2.13e-05	0.998987
1949	Q12899	1293	536	0.594695	0.284413	0.000776478	0.998409
1950	Q6P9F5	386	1709	0.347033	0.288082	5.31e-05	0.997525
1951	O75896	321	2499	0.248504	0.289397	3e-06	0.997983
1952	P11473	798	833	0.504923	0.284397	8.03e-05	0.997628
1953	Q6ZS27	359	1982	0.311349	0.289908	2.97e-05	0.997595
1954	P36508	228	2199	0.272085	0.273772	4.77e-05	0.995169
1955	O95433	2424	262	0.747434	0.262618	0.000191341	0.999765
1956	Q9UH62	988	807	0.525884	0.297368	9.98e-05	0.99821
1957	Q9UHC3	191	1834	0.304993	0.255712	0.000105656	0.993797
1958	A6NJJ6	348	2425	0.264837	0.2939	4.97e-05	0.997623
1959	C9J6K1	469	1549	0.371405	0.291992	9.22e-06	0.995227
1960	P49662	1073	1020	0.508444	0.322279	5.87e-05	0.999063
1961	O43745	1522	950	0.565259	0.349436	9.86e-06	0.999835
1962	P12110	632	1374	0.411985	0.306605	0.000449781	0.999056
1963	Q8TDX6	505	1237	0.419252	0.283027	0.000241007	0.996782
1964	P48729	2194	360	0.715379	0.275192	4.21e-05	0.999332
1965	O00429	2711	229	0.783574	0.250566	0.0020598	0.999748
1966	P50570	1498	523	0.618715	0.294641	0.00191561	0.999621
1967	O15372	1973	838	0.633668	0.355201	0.00017142	0.999976
1968	Q96PL5	774	1009	0.484275	0.298734	0.000134078	0.996585
1969	Q9NV70	1138	926	0.517199	0.318352	0.00273811	0.99945
1970	O00519	384	1183	0.409699	0.264889	0.000181583	0.992744
1971	Q96EK7	1386	435	0.618238	0.275827	0.00157846	0.99939
1972	P0C2L3	6	3863	0.0539297	0.0977047	8.21e-06	0.969305
1973	Q14451	908	901	0.509928	0.294857	0.000228488	0.998033
1974	P0DMV8	938	734	0.53524	0.285277	0.000365417	0.997607
1975	P0DMV9	938	733	0.535213	0.285265	0.000365368	0.997606
1976	Q96SI1	2075	483	0.686061	0.298933	5.96e-05	0.999621
1977	Q4G0A6	2071	658	0.656399	0.324662	0.000503195	0.998494
1978	Q8NEH6	507	2021	0.334207	0.311694	0.000197919	0.998639
1979	Q9UBK8	822	978	0.483151	0.295661	0.000605075	0.998088
1980	Q5VZE5	2023	208	0.715048	0.245473	0.00140602	0.999258
1981	P13591	330	2316	0.270062	0.270431	0.000407898	0.995526
1982	Q6UXI9	52	3026	0.154465	0.191789	5.21e-06	0.987552
1983	O15547	295	2729	0.22533	0.289571	5.37e-05	0.997096
1984	P49585	1837	450	0.663641	0.285173	0.000120942	0.999283
1985	Q99447	1726	505	0.643299	0.29099	7.52e-05	0.999141
1986	Q15084	1413	580	0.601585	0.291453	0.000205739	0.9986
1987	Q9Y263	2341	447	0.710262	0.292954	0.00110847	0.998748
1988	O43741	1721	736	0.614774	0.320912	4.5e-05	0.999591
1989	P15880	3520	89	0.896146	0.18861	0.000190074	0.999962
1990	O15524	1087	2051	0.387963	0.382317	3.69e-05	0.999485
1991	Q99523	89	2379	0.231062	0.230507	0.000118841	0.974264
1992	Q86TL2	168	2367	0.243403	0.247746	5.5e-05	0.996421
1993	Q96NJ6	323	1432	0.372218	0.269766	0.000166245	0.993667
1994	O14628	367	2121	0.29582	0.29579	4.29e-05	0.995606
1995	Q14584	51	2867	0.16819	0.202803	2.72e-05	0.98271
1996	O15535	558	1559	0.38324	0.305632	5.83e-05	0.998377
1997	Q12979	1216	851	0.545889	0.313105	0.00115974	0.999083
[truncated: 2,137 more rows]
